# Supplementary material for: Fine Tuning of Phosphorothioate Inclusion in 2′-O-Methyl Oligonucleotides Contributes to Specific Cell Targeting for Splice-Switching Modulation
Source: Front Physiol. 2021 Oct 13;12:689179. doi: 10.3389/fphys.2021.689179 (PMC8548633; doi:10.3389/fphys.2021.689179)
Supplement: Supplementary file 2 [file Table_1.XLSX]

## Sheet: Yoshi_20140321_1FDR
Accession	2OMe with PS UV plus	2OMe with PS Non-UV	2OMe ENDPS UV plus	2OMe with PS UV plus	2OMe ENDPS UV plus	Mixture of 2OMe with PS and ENDPS UV plus	Dynabeads only	Dynabeads only	Dynabeads only	Description	ΣCoverage
G5E8R3	2.93262e+08	8.63466e+07	4.8573e+07	3.08722e+08	7.69808e+07	8.71227e+07	7.47465e+06	3.04614e+06	2.02189e+06	Pyruvate carboxylase OS=Mus musculus GN=Pcx PE=3 SV=1 - [G5E8R3_MOUSE]	74.11
Q91ZA3	1.39625e+08	6.69814e+07	2.28473e+07	9.51629e+07	4.94106e+07	8.76933e+07	7.97779e+06	2.13703e+06	1.16544e+06	Propionyl-CoA carboxylase alpha chain, mitochondrial OS=Mus musculus GN=Pcca PE=1 SV=2 - [PCCA_MOUSE]	75
P11276	972114	0	0	0	4.69173e+08	2.46272e+07	1.03891e+07	4.0821e+06	5.77579e+06	Fibronectin OS=Mus musculus GN=Fn1 PE=1 SV=4 - [FINC_MOUSE]	51.47
Q8BTI8	1.44599e+07	9.13438e+06	0	4.39568e+07	1.86484e+07	4.22579e+07	355457	0	0	Serine/arginine repetitive matrix protein 2 OS=Mus musculus GN=Srrm2 PE=1 SV=3 - [SRRM2_MOUSE]	33.19
B1B0C7	0	0	0	0	1.79397e+08	8.56589e+06	1.74751e+06	940717	0	Basement membrane-specific heparan sulfate proteoglycan core protein OS=Mus musculus GN=Hspg2 PE=2 SV=1 - [B1B0C7_MOUSE]	44.89
Q5SWU9	8.49137e+06	1.59673e+07	3.42608e+06	7.49929e+06	7.03451e+06	4.67043e+07	1.35425e+06	302135	0	Acetyl-CoA carboxylase 1 OS=Mus musculus GN=Acaca PE=1 SV=1 - [ACACA_MOUSE]	58.17
Q05793	0	0	0	0	1.79397e+08	8.56589e+06	1.74751e+06	940717	0	Basement membrane-specific heparan sulfate proteoglycan core protein OS=Mus musculus GN=Hspg2 PE=1 SV=1 - [PGBM_MOUSE]	45.94
Q99MR8	4.49615e+07	1.89732e+07	1.23997e+07	3.48969e+07	1.52452e+07	2.71796e+07	1.14748e+07	2.93053e+06	975383	Methylcrotonoyl-CoA carboxylase subunit alpha, mitochondrial OS=Mus musculus GN=Mccc1 PE=1 SV=2 - [MCCA_MOUSE]	68.2
A2AQ53	1.69376e+06	0	0	0	1.12915e+08	4.70988e+06	820507	558657	253429	Fibrillin-1 OS=Mus musculus GN=Fbn1 PE=4 SV=1 - [A2AQ53_MOUSE]	36.03
P20152	13614114	2.88031e+06	1.50421e+06	8.88736e+06	2.84048e+07	2.54525e+07	1.91744e+06	820900	736189	Vimentin OS=Mus musculus GN=Vim PE=1 SV=3 - [VIME_MOUSE]	86.05
P60710	2.02316e+07	2.35496e+06	3.75114e+06	1.46184e+07	1.3178e+08	8.50285e+07	1.2481e+06	1.09859e+06	511305	Actin, cytoplasmic 1 OS=Mus musculus GN=Actb PE=1 SV=1 - [ACTB_MOUSE]	68.53
P09405	1.76325e+07	1.55405e+06	540341	7.476e+07	1.64335e+07	9.07274e+06	3.18539e+06	2.03877e+06	0	Nucleolin OS=Mus musculus GN=Ncl PE=1 SV=2 - [NUCL_MOUSE]	48.94
P68033	2.34754e+07	3.42437e+06	4.81665e+06	1.77629e+07	9.64266e+07	8.43159e+07	1.02776e+06	558368	280056	Actin, alpha cardiac muscle 1 OS=Mus musculus GN=Actc1 PE=1 SV=1 - [ACTC_MOUSE]	70.03
P99024	1.07825e+07	2.12694e+06	1.95934e+06	8.2157e+06	4.55923e+07	4.5601e+07	910968	1.07651e+06	0	Tubulin beta-5 chain OS=Mus musculus GN=Tubb5 PE=1 SV=1 - [TBB5_MOUSE]	66.67
Q99MN9	1.90976e+07	1.1873e+06	2.32809e+06	44915.9	0	8.36483e+07	4.96577e+06	1.49239e+06	967979	Propionyl-CoA carboxylase beta chain, mitochondrial OS=Mus musculus GN=Pccb PE=1 SV=2 - [PCCB_MOUSE]	72.64
H9KV01	3.90141e+06	9.39193e+06	0	2.14901e+07	1.6347e+07	3.63104e+07	2.97861e+06	558572	0	Protein SON OS=Mus musculus GN=Son PE=2 SV=1 - [H9KV01_MOUSE]	23.74
Q7TMM9	9.20426e+06	2.44714e+06	2.64432e+06	8.2157e+06	4.49208e+07	4.10752e+07	3.23828e+06	1.08125e+06	0	Tubulin beta-2A chain OS=Mus musculus GN=Tubb2a PE=1 SV=1 - [TBB2A_MOUSE]	68.54
Q9CWF2	9.20426e+06	2.44714e+06	2.64432e+06	8.2157e+06	4.49208e+07	4.10752e+07	3.23828e+06	1.08125e+06	0	Tubulin beta-2B chain OS=Mus musculus GN=Tubb2b PE=1 SV=1 - [TBB2B_MOUSE]	68.54
E9Q3W4	1.0343e+06	0	0	0	4.07615e+06	5.15259e+06	234142	0	0	Plectin OS=Mus musculus GN=Plec PE=4 SV=1 - [E9Q3W4_MOUSE]	20.98
P10126	1.17627e+07	3.19522e+06	1.42929e+06	8.23754e+06	8.65062e+07	6.22325e+07	958077	0	0	Elongation factor 1-alpha 1 OS=Mus musculus GN=Eef1a1 PE=1 SV=3 - [EF1A1_MOUSE]	53.03
Q03265	1.32208e+07	6.61221e+06	3.68575e+06	7.21103e+06	3.77024e+06	2.49025e+07	5.09623e+06	1.14689e+06	530020	ATP synthase subunit alpha, mitochondrial OS=Mus musculus GN=Atp5a1 PE=1 SV=1 - [ATPA_MOUSE]	45.93
P68372	4.12507e+06	882418	932017	2.74679e+06	2.31402e+07	1.93957e+07	1.64467e+06	0	0	Tubulin beta-4B chain OS=Mus musculus GN=Tubb4b PE=1 SV=1 - [TBB4B_MOUSE]	70.56
P38647	2.18082e+07	2.88911e+06	5.98582e+06	3.47107e+06	8.89659e+06	1.6684e+06	0	0	0	Stress-70 protein, mitochondrial OS=Mus musculus GN=Hspa9 PE=1 SV=3 - [GRP75_MOUSE]	44.48
P31001	3.6313e+06	2.30438e+06	908754	4.54968e+06	1.83985e+07	1.98874e+07	607357	0	0	Desmin OS=Mus musculus GN=Des PE=1 SV=3 - [DESM_MOUSE]	74.2
P63038	2.0371e+07	1.34738e+06	4.30007e+06	1.1048e+06	1.23748e+06	441276	0	0	0	60 kDa heat shock protein, mitochondrial OS=Mus musculus GN=Hspd1 PE=1 SV=1 - [CH60_MOUSE]	54.62
Q8BMS1	1.18977e+07	841743	2.06989e+06	1.49057e+06	2.37502e+06	0	0	0	0	Trifunctional enzyme subunit alpha, mitochondrial OS=Mus musculus GN=Hadha PE=1 SV=1 - [ECHA_MOUSE]	53.74
O88322	0	0	0	0	7.55732e+07	2.94075e+06	2.32659e+06	0	0	Nidogen-2 OS=Mus musculus GN=Nid2 PE=1 SV=2 - [NID2_MOUSE]	50.89
Q8VDD5	1.15163e+06	0	275087	1.74726e+06	5.95364e+06	5.93458e+06	0	192250	0	Myosin-9 OS=Mus musculus GN=Myh9 PE=1 SV=4 - [MYH9_MOUSE]	22.45
P56480	1.19835e+07	2.39901e+06	5.02581e+06	2.84898e+06	3.53699e+06	5.16443e+06	520614	0	0	ATP synthase subunit beta, mitochondrial OS=Mus musculus GN=Atp5b PE=1 SV=2 - [ATPB_MOUSE]	47.07
Q8BFZ3	1.72294e+07	2.35496e+06	4.52405e+06	1.21926e+07	1.25544e+08	7.19405e+07	0	0	0	Beta-actin-like protein 2 OS=Mus musculus GN=Actbl2 PE=1 SV=1 - [ACTBL_MOUSE]	31.38
G3XA10	9.52075e+06	1.36278e+06	0	1.28533e+07	1.28972e+07	6.1547e+06	0	0	0	Heterogeneous nuclear ribonucleoprotein U OS=Mus musculus GN=Hnrnpu PE=4 SV=1 - [G3XA10_MOUSE]	29.38
Q9D0E1	1.46989e+06	0	0	2.91797e+06	1.47733e+07	2.25991e+07	414408	0	0	Heterogeneous nuclear ribonucleoprotein M OS=Mus musculus GN=Hnrnpm PE=1 SV=3 - [HNRPM_MOUSE]	51.17
P16858	7.82663e+06	1.07739e+06	0	6.60481e+06	6.68604e+07	2.03916e+07	874940	322674	0	Glyceraldehyde-3-phosphate dehydrogenase OS=Mus musculus GN=Gapdh PE=1 SV=2 - [G3P_MOUSE]	59.76
Q9D6F9	3.81924e+06	1.09145e+06	0	2.73229e+06	2.12751e+07	1.57442e+07	1.64467e+06	0	0	Tubulin beta-4A chain OS=Mus musculus GN=Tubb4a PE=1 SV=3 - [TBB4A_MOUSE]	59.46
P47738	1.88607e+07	2.385e+06	9.81115e+06	2.439e+06	3.18426e+06	830923	0	0	0	Aldehyde dehydrogenase, mitochondrial OS=Mus musculus GN=Aldh2 PE=1 SV=1 - [ALDH2_MOUSE]	46.05
P68373	5.20999e+06	3.00652e+06	3.48004e+06	3.76008e+06	4.47039e+07	3.62428e+07	908239	0	0	Tubulin alpha-1C chain OS=Mus musculus GN=Tuba1c PE=1 SV=1 - [TBA1C_MOUSE]	51
Q99KI0	1.89384e+07	901581	8.69515e+06	846287	1.64716e+06	0	0	0	0	Aconitate hydratase, mitochondrial OS=Mus musculus GN=Aco2 PE=1 SV=1 - [ACON_MOUSE]	34.74
O88569	1.23578e+06	296996	0	9.55756e+06	6.89166e+06	1.34123e+06	266280	0	0	Heterogeneous nuclear ribonucleoproteins A2/B1 OS=Mus musculus GN=Hnrnpa2b1 PE=1 SV=2 - [ROA2_MOUSE]	47.03
E9Q616	4.16397e+06	0	875695	0	2.35777e+06	2.74283e+06	0	0	0	Protein Ahnak OS=Mus musculus GN=Ahnak PE=2 SV=1 - [E9Q616_MOUSE]	21.46
E9Q7H5	3.11324e+06	0	592634	9.46277e+06	9.38502e+06	1.94932e+06	242728	0	0	Uncharacterized protein OS=Mus musculus GN=Gm8991 PE=4 SV=1 - [E9Q7H5_MOUSE]	54
P68368	1.46177e+06	673752	0	0	2.03238e+07	1.74015e+07	960746	0	0	Tubulin alpha-4A chain OS=Mus musculus GN=Tuba4a PE=1 SV=1 - [TBA4A_MOUSE]	46.43
B7FAV1	1.82229e+06	0	0	0	6.10126e+06	3.77315e+06	0	0	0	Filamin, alpha (Fragment) OS=Mus musculus GN=Flna PE=4 SV=1 - [B7FAV1_MOUSE]	14.52
Q6P5H2	1.12239e+06	0	295213	0	3.89435e+06	9.40159e+06	0	0	0	Nestin OS=Mus musculus GN=Nes PE=1 SV=1 - [NEST_MOUSE]	27.47
P17182	874130	330470	0	2.02311e+06	3.55585e+06	9.07099e+06	663728	370318	0	Alpha-enolase OS=Mus musculus GN=Eno1 PE=1 SV=3 - [ENOA_MOUSE]	62.67
Q8BWT1	9.13135e+06	1.00315e+06	2.94938e+06	0	2.19294e+06	1.63752e+06	0	0	0	3-ketoacyl-CoA thiolase, mitochondrial OS=Mus musculus GN=Acaa2 PE=1 SV=3 - [THIM_MOUSE]	49.37
Q8BFR5	1.19006e+07	741359	3.59863e+06	1.88739e+06	2.64786e+06	1.18297e+06	0	0	0	Elongation factor Tu, mitochondrial OS=Mus musculus GN=Tufm PE=1 SV=1 - [EFTU_MOUSE]	40.71
Q3ULD5	7.42151e+06	0	2.29458e+06	0	0	538714	0	0	0	Methylcrotonoyl-CoA carboxylase beta chain, mitochondrial OS=Mus musculus GN=Mccc2 PE=1 SV=1 - [MCCB_MOUSE]	48.85
Q8CG19	0	0	0	0	1.54295e+07	0	0	0	0	Latent-transforming growth factor beta-binding protein 1 OS=Mus musculus GN=Ltbp1 PE=2 SV=2 - [LTBP1_MOUSE]	18.98
Q8QZT1	6.11938e+06	477346	5.04694e+06	0	1.09535e+06	0	0	0	0	Acetyl-CoA acetyltransferase, mitochondrial OS=Mus musculus GN=Acat1 PE=1 SV=1 - [THIL_MOUSE]	47.17
P37889	0	0	0	0	2.6312e+07	1.99593e+06	608503	0	0	Fibulin-2 OS=Mus musculus GN=Fbln2 PE=1 SV=2 - [FBLN2_MOUSE]	30.47
Q922F4	1.55806e+06	464350	932017	1.20337e+06	1.66004e+07	1.65236e+07	1.76452e+06	0	0	Tubulin beta-6 chain OS=Mus musculus GN=Tubb6 PE=1 SV=1 - [TBB6_MOUSE]	28.86
P52480	772637	0	0	2.57139e+06	4.58289e+06	3.06975e+06	0	0	0	Pyruvate kinase PKM OS=Mus musculus GN=Pkm PE=1 SV=4 - [KPYM_MOUSE]	38.23
Q5SQB0	1.02134e+07	945168	980286	1.26408e+06	1.89438e+06	1.60802e+06	0	0	0	Nucleophosmin OS=Mus musculus GN=Npm1 PE=2 SV=1 - [Q5SQB0_MOUSE]	31.82
Q99K41	0	0	0	0	1.29039e+07	0	0	0	0	EMILIN-1 OS=Mus musculus GN=Emilin1 PE=1 SV=1 - [EMIL1_MOUSE]	28.52
P20029	2.01243e+06	350256	0	0	1.34451e+06	4.29264e+06	705774	0	208315	78 kDa glucose-regulated protein OS=Mus musculus GN=Hspa5 PE=1 SV=3 - [GRP78_MOUSE]	30.08
P13541	0	0	0	0	5.80151e+06	0	0	0	0	Myosin-3 OS=Mus musculus GN=Myh3 PE=2 SV=2 - [MYH3_MOUSE]	17.47
P19324	3.4635e+06	1.45771e+06	0	2.40822e+06	5.26193e+06	1.42991e+07	0	0	0	Serpin H1 OS=Mus musculus GN=Serpinh1 PE=1 SV=3 - [SERPH_MOUSE]	50.6
P63017	3.11372e+06	791117	0	1.40759e+06	7.71725e+06	3.68713e+06	0	0	0	Heat shock cognate 71 kDa protein OS=Mus musculus GN=Hspa8 PE=1 SV=1 - [HSP7C_MOUSE]	17.8
Q8CGP6	9.13498e+06	509702	572575	1.13713e+07	0	3.98055e+06	0	0	0	Histone H2A type 1-H OS=Mus musculus GN=Hist1h2ah PE=1 SV=3 - [H2A1H_MOUSE]	35.94
E9Q8K5	0	0	0	0	3.58158e+06	0	0	0	0	Titin OS=Mus musculus GN=Ttn PE=2 SV=1 - [E9Q8K5_MOUSE]	1.46
Q8R081	0	0	0	4.89716e+06	7.01647e+06	0	0	0	0	Heterogeneous nuclear ribonucleoprotein L OS=Mus musculus GN=Hnrnpl PE=1 SV=2 - [HNRPL_MOUSE]	39.25
A2AVJ7	800356	0	0	597936	834302	1.26114e+06	0	0	0	Ribosome-binding protein 1 OS=Mus musculus GN=Rrbp1 PE=2 SV=1 - [A2AVJ7_MOUSE]	16.33
P48678	3.90142e+06	0	1.3049e+06	2.33901e+06	8.10122e+06	1.78388e+06	0	0	0	Prelamin-A/C OS=Mus musculus GN=Lmna PE=1 SV=2 - [LMNA_MOUSE]	30.38
P62908	691773	0	0	3.25622e+06	3.38633e+06	3.9514e+06	0	0	0	40S ribosomal protein S3 OS=Mus musculus GN=Rps3 PE=1 SV=1 - [RS3_MOUSE]	48.56
Q99K48	1.35947e+06	232377	0	4.10682e+06	3.00971e+06	309005	0	0	0	Non-POU domain-containing octamer-binding protein OS=Mus musculus GN=Nono PE=1 SV=3 - [NONO_MOUSE]	35.94
P11087	0	0	0	0	1.43715e+07	1.54691e+06	0	0	0	Collagen alpha-1(I) chain OS=Mus musculus GN=Col1a1 PE=1 SV=4 - [CO1A1_MOUSE]	26.91
D3Z5X4	1.45198e+06	0	0	4.76908e+06	2.69376e+06	1.15762e+06	0	0	0	Uncharacterized protein OS=Mus musculus GN=Gm7964 PE=2 SV=1 - [D3Z5X4_MOUSE]	24.6
P08121	1.11477e+06	0	0	1.27904e+06	1.34012e+07	946689	0	0	0	Collagen alpha-1(III) chain OS=Mus musculus GN=Col3a1 PE=1 SV=4 - [CO3A1_MOUSE]	14.48
Q3UL36	993659	0	0	0	0	1.47642e+07	0	0	0	Arginine and glutamate-rich protein 1 OS=Mus musculus GN=Arglu1 PE=1 SV=2 - [ARGL1_MOUSE]	38.75
D3YW87	0	0	0	0	1.0939e+07	1.29614e+06	415732	0	0	Filamin-C OS=Mus musculus GN=Flnc PE=2 SV=1 - [D3YW87_MOUSE]	6.14
Q9R1C7	1.48642e+06	7.57191e+06	0	1.40664e+06	2.10492e+06	5.96582e+06	0	0	0	Pre-mRNA-processing factor 40 homolog A OS=Mus musculus GN=Prpf40a PE=1 SV=1 - [PR40A_MOUSE]	13.85
P62754	1.38347e+06	321930	0	1.86648e+06	3.22515e+06	2.21841e+06	0	0	0	40S ribosomal protein S6 OS=Mus musculus GN=Rps6 PE=1 SV=1 - [RS6_MOUSE]	31.33
O35737	2.18142e+06	0	0	2.1701e+06	1.05152e+07	1.20119e+06	0	0	0	Heterogeneous nuclear ribonucleoprotein H OS=Mus musculus GN=Hnrnph1 PE=1 SV=3 - [HNRH1_MOUSE]	28.51
Q8BGT5	7.12164e+06	0	923842	0	1.5088e+06	0	0	0	0	Alanine aminotransferase 2 OS=Mus musculus GN=Gpt2 PE=1 SV=1 - [ALAT2_MOUSE]	28.35
P21981	0	0	0	0	1.20133e+07	0	0	0	0	Protein-glutamine gamma-glutamyltransferase 2 OS=Mus musculus GN=Tgm2 PE=1 SV=4 - [TGM2_MOUSE]	27.11
Q5SX40	0	0	0	0	4.90108e+06	0	0	0	0	Myosin-1 OS=Mus musculus GN=Myh1 PE=2 SV=1 - [MYH1_MOUSE]	13.8
Q61001	0	0	0	0	8.03593e+06	0	0	0	0	Laminin subunit alpha-5 OS=Mus musculus GN=Lama5 PE=1 SV=4 - [LAMA5_MOUSE]	7.83
Q80T21	0	0	0	0	8.02519e+06	0	0	0	0	ADAMTS-like protein 4 OS=Mus musculus GN=Adamtsl4 PE=2 SV=1 - [ATL4_MOUSE]	15.73
P62806	2.46532e+06	0	0	4.58668e+06	0	1.23904e+06	0	0	0	Histone H4 OS=Mus musculus GN=Hist1h4a PE=1 SV=2 - [H4_MOUSE]	56.31
P49312	3.38599e+06	0	723227	4.17196e+06	2.30929e+06	738310	0	0	0	Heterogeneous nuclear ribonucleoprotein A1 OS=Mus musculus GN=Hnrnpa1 PE=1 SV=2 - [ROA1_MOUSE]	34.69
P97868	20798.4	133450	0	550708	176822	1.46819e+06	0	0	0	E3 ubiquitin-protein ligase RBBP6 OS=Mus musculus GN=Rbbp6 PE=1 SV=5 - [RBBP6_MOUSE]	7.49
Q8BH04	3.64177e+06	466986	2.05091e+06	1.24704e+06	1.68763e+06	1.63643e+06	0	0	0	Phosphoenolpyruvate carboxykinase [GTP], mitochondrial OS=Mus musculus GN=Pck2 PE=1 SV=1 - [PCKGM_MOUSE]	15.63
Q01149	0	0	0	0	1.01879e+07	0	0	0	0	Collagen alpha-2(I) chain OS=Mus musculus GN=Col1a2 PE=2 SV=2 - [CO1A2_MOUSE]	24.64
Q60605	2.48327e+06	0	266975	346741	1.25929e+06	5.19969e+06	0	0	0	Myosin light polypeptide 6 OS=Mus musculus GN=Myl6 PE=1 SV=3 - [MYL6_MOUSE]	50.99
E9PUX4	1.17808e+06	0	0	2.19591e+06	4.24596e+06	9.10935e+06	0	0	0	60S ribosomal protein L6 OS=Mus musculus GN=Gm5428 PE=3 SV=1 - [E9PUX4_MOUSE]	25.68
F8WIX8	7.95926e+06	509702	572575	9.85605e+06	0	3.73443e+06	0	0	0	Histone H2A OS=Mus musculus GN=Hist1h2al PE=2 SV=1 - [F8WIX8_MOUSE]	36.8
P08249	6.21219e+06	0	1.91914e+06	784644	0	0	0	0	0	Malate dehydrogenase, mitochondrial OS=Mus musculus GN=Mdh2 PE=1 SV=3 - [MDHM_MOUSE]	39.05
P10853	1.20016e+07	3.43347e+06	3.99253e+06	853265	4.79413e+06	1.08973e+07	0	0	0	Histone H2B type 1-F/J/L OS=Mus musculus GN=Hist1h2bf PE=1 SV=2 - [H2B1F_MOUSE]	32.54
P11499	1.65514e+06	5.46825e+06	0	861082	4.04401e+06	1.87272e+06	0	0	0	Heat shock protein HSP 90-beta OS=Mus musculus GN=Hsp90ab1 PE=1 SV=3 - [HS90B_MOUSE]	24.03
P27659	1.94703e+06	0	518815	3.48238e+06	3.74197e+06	7.27258e+06	480120	0	0	60S ribosomal protein L3 OS=Mus musculus GN=Rpl3 PE=1 SV=3 - [RL3_MOUSE]	20.6
Q61555	1.69376e+06	0	0	0	8.17697e+07	0	0	0	0	Fibrillin-2 OS=Mus musculus GN=Fbn2 PE=1 SV=2 - [FBN2_MOUSE]	1.58
Q60597	2.66391e+06	0	459130	0	0	0	0	0	0	2-oxoglutarate dehydrogenase, mitochondrial OS=Mus musculus GN=Ogdh PE=1 SV=3 - [ODO1_MOUSE]	17.2
Q9DCW4	3.27012e+06	1.18943e+06	2.21565e+06	1.66769e+06	2753288	984502	0	0	0	Electron transfer flavoprotein subunit beta OS=Mus musculus GN=Etfb PE=1 SV=3 - [ETFB_MOUSE]	27.06
P60335	0	0	0	994261	7.29483e+06	3.21126e+06	0	0	0	Poly(rC)-binding protein 1 OS=Mus musculus GN=Pcbp1 PE=1 SV=1 - [PCBP1_MOUSE]	45.51
F8VQJ3	0	0	0	0	5.58893e+06	0	0	0	0	Laminin subunit gamma-1 OS=Mus musculus GN=Lamc1 PE=2 SV=1 - [F8VQJ3_MOUSE]	12.82
P62242	2.34671e+06	471766	0	3.85628e+06	2.12154e+06	1.3401e+07	0	0	0	40S ribosomal protein S8 OS=Mus musculus GN=Rps8 PE=1 SV=2 - [RS8_MOUSE]	39.42
P17742	451691	0	0	439680	1.38817e+07	0	0	0	0	Peptidyl-prolyl cis-trans isomerase A OS=Mus musculus GN=Ppia PE=1 SV=2 - [PPIA_MOUSE]	57.93
Q9DCT8	1.84213e+06	283481	0	1.31164e+06	4.08771e+06	9.81435e+06	0	0	0	Cysteine-rich protein 2 OS=Mus musculus GN=Crip2 PE=1 SV=1 - [CRIP2_MOUSE]	40.38
P14602	0	0	0	0	1.21292e+07	2.37602e+06	0	0	0	Heat shock protein beta-1 OS=Mus musculus GN=Hspb1 PE=1 SV=3 - [HSPB1_MOUSE]	58.85
Q8K482	0	0	0	0	6.30951e+06	0	0	0	0	EMILIN-2 OS=Mus musculus GN=Emilin2 PE=1 SV=1 - [EMIL2_MOUSE]	18.44
P62264	1.05453e+06	0	0	0	1.61104e+06	2.86583e+06	0	0	0	40S ribosomal protein S14 OS=Mus musculus GN=Rps14 PE=2 SV=3 - [RS14_MOUSE]	35.1
O08784	1.73725e+06	0	850245	0	0	0	0	0	0	Treacle protein OS=Mus musculus GN=Tcof1 PE=1 SV=1 - [TCOF_MOUSE]	8.26
P70333	2.18142e+06	0	0	2.34849e+06	5.96924e+06	1.20119e+06	0	0	0	Heterogeneous nuclear ribonucleoprotein H2 OS=Mus musculus GN=Hnrnph2 PE=2 SV=1 - [HNRH2_MOUSE]	19.38
Q9Z110	2.24236e+06	0	987660	0	0	527196	0	0	0	Delta-1-pyrroline-5-carboxylate synthase OS=Mus musculus GN=Aldh18a1 PE=1 SV=2 - [P5CS_MOUSE]	12.83
Q62167	0	0	0	731052	1.9901e+06	401501	0	0	0	ATP-dependent RNA helicase DDX3X OS=Mus musculus GN=Ddx3x PE=1 SV=3 - [DDX3X_MOUSE]	14.95
P84104	2.72734e+06	0	0	1.05698e+07	2.67616e+06	5.09089e+06	0	0	0	Serine/arginine-rich splicing factor 3 OS=Mus musculus GN=Srsf3 PE=1 SV=1 - [SRSF3_MOUSE]	21.34
D3Z3K1	1.58526e+06	0	0	1.73417e+06	2.00496e+06	4.70318e+06	0	0	0	MCG11809 OS=Mus musculus GN=Gm10288 PE=3 SV=1 - [D3Z3K1_MOUSE]	21.35
Q61656	0	0	0	1.11091e+06	2.10427e+06	983749	0	0	0	Probable ATP-dependent RNA helicase DDX5 OS=Mus musculus GN=Ddx5 PE=1 SV=2 - [DDX5_MOUSE]	13.52
Q99LC5	4.02066e+06	1.88404e+06	1.20467e+06	971645	4.37958e+06	1.22526e+06	0	0	0	Electron transfer flavoprotein subunit alpha, mitochondrial OS=Mus musculus GN=Etfa PE=1 SV=2 - [ETFA_MOUSE]	33.33
P21550	0	330470	0	752390	2.13192e+06	2.10943e+06	963924	370318	0	Beta-enolase OS=Mus musculus GN=Eno3 PE=1 SV=3 - [ENOB_MOUSE]	26.96
Q7TSG6	0	0	185356	193393	453786	402631	803171	819494	698615	Radixin OS=Mus musculus GN=Rdx PE=2 SV=1 - [Q7TSG6_MOUSE]	3.08
P02469	0	0	0	0	7.81189e+06	0	0	0	0	Laminin subunit beta-1 OS=Mus musculus GN=Lamb1 PE=1 SV=3 - [LAMB1_MOUSE]	11.42
P10493	0	0	0	0	8.35194e+06	0	0	0	0	Nidogen-1 OS=Mus musculus GN=Nid1 PE=1 SV=2 - [NID1_MOUSE]	14.14
P84228	2.48971e+06	1.23079e+06	0	2.46614e+06	1.23987e+06	1.8143e+06	0	0	0	Histone H3.2 OS=Mus musculus GN=Hist1h3b PE=1 SV=2 - [H32_MOUSE]	40.44
P60843	496624	0	0	604095	5.73053e+06	1.2286e+06	0	0	0	Eukaryotic initiation factor 4A-I OS=Mus musculus GN=Eif4a1 PE=1 SV=1 - [IF4A1_MOUSE]	18.97
F6SVV1	1.02724e+06	241277	525043	897066	1.18152e+06	4.24381e+06	0	368529	0	Protein Gm9493 OS=Mus musculus GN=Gm9493 PE=4 SV=1 - [F6SVV1_MOUSE]	19.79
P18242	1.99819e+06	0	0	4.53819e+06	0	2.03205e+06	0	0	0	Cathepsin D OS=Mus musculus GN=Ctsd PE=1 SV=1 - [CATD_MOUSE]	15.61
Q9CYA6	304354	0	0	3.98548e+06	0	1.48076e+06	0	0	0	Zinc finger CCHC domain-containing protein 8 OS=Mus musculus GN=Zcchc8 PE=2 SV=3 - [ZCHC8_MOUSE]	10.16
Q9D051	4.06196e+06	0	2.27007e+06	1.15016e+06	1.73054e+06	0	0	0	0	Pyruvate dehydrogenase E1 component subunit beta, mitochondrial OS=Mus musculus GN=Pdhb PE=1 SV=1 - [ODPB_MOUSE]	26.46
J3QQ16	0	0	0	0	4.28683e+06	0	0	0	0	Protein Col6a3 OS=Mus musculus GN=Col6a3 PE=2 SV=1 - [J3QQ16_MOUSE]	9.49
M0QWP1	0	0	0	0	4.93688e+06	0	0	0	0	Agrin OS=Mus musculus GN=Agrn PE=2 SV=1 - [M0QWP1_MOUSE]	12.93
Q99JY0	1.68121e+06	565053	1.21311e+06	0	0	0	0	0	0	Trifunctional enzyme subunit beta, mitochondrial OS=Mus musculus GN=Hadhb PE=1 SV=1 - [ECHB_MOUSE]	12
I7HLV2	1.60725e+06	0	0	2.23578e+06	5.36583e+06	2.69448e+06	0	0	0	60S ribosomal protein L10 (Fragment) OS=Mus musculus GN=Rpl10 PE=4 SV=1 - [I7HLV2_MOUSE]	21.89
P25444	0	0	0	1.9424e+06	2.89089e+06	2.80877e+06	0	0	0	40S ribosomal protein S2 OS=Mus musculus GN=Rps2 PE=2 SV=3 - [RS2_MOUSE]	27.65
Q3U0V1	726673	0	0	1.16371e+06	1.63225e+06	856250	0	0	0	Far upstream element-binding protein 2 OS=Mus musculus GN=Khsrp PE=1 SV=2 - [FUBP2_MOUSE]	12.17
Q3UW66	1.22858e+06	0	960034	0	0	0	0	0	0	Sulfurtransferase OS=Mus musculus GN=Mpst PE=2 SV=1 - [Q3UW66_MOUSE]	29.63
Q62523	0	0	0	600683	1.99352e+06	1.4298e+06	0	0	0	Zyxin OS=Mus musculus GN=Zyx PE=1 SV=2 - [ZYX_MOUSE]	19.86
Q8K310	535476	0	0	0	2.16403e+06	792034	0	0	0	Matrin-3 OS=Mus musculus GN=Matr3 PE=1 SV=1 - [MATR3_MOUSE]	17.38
Q9WUM5	3.12157e+06	0	867753	770788	1.20142e+06	407101	0	0	0	Succinyl-CoA ligase [ADP/GDP-forming] subunit alpha, mitochondrial OS=Mus musculus GN=Suclg1 PE=1 SV=4 - [SUCA_MOUSE]	19.08
Q9JHU4	0	0	0	0	814324	1.25012e+06	0	0	0	Cytoplasmic dynein 1 heavy chain 1 OS=Mus musculus GN=Dync1h1 PE=1 SV=2 - [DYHC1_MOUSE]	3.73
P68040	630423	0	0	2.08143e+06	2.2841e+06	1.30988e+06	0	0	0	Guanine nucleotide-binding protein subunit beta-2-like 1 OS=Mus musculus GN=Gnb2l1 PE=1 SV=3 - [GBLP_MOUSE]	11.99
P22315	2.33449e+06	0	649261	0	0	0	0	0	0	Ferrochelatase, mitochondrial OS=Mus musculus GN=Fech PE=1 SV=2 - [HEMH_MOUSE]	25.95
P47915	329946	139053	0	876404	1.4694e+06	868362	0	0	0	60S ribosomal protein L29 OS=Mus musculus GN=Rpl29 PE=2 SV=2 - [RL29_MOUSE]	21.25
Q9CQN1	2.98859e+06	0	0	861082	0	2.14023e+06	0	0	0	Heat shock protein 75 kDa, mitochondrial OS=Mus musculus GN=Trap1 PE=1 SV=1 - [TRAP1_MOUSE]	11.33
D3Z6C3	0	0	0	0	0	5.70847e+06	0	0	0	40S ribosomal protein S3a OS=Mus musculus GN=Rps3a2 PE=3 SV=1 - [D3Z6C3_MOUSE]	43.94
P04104	2.51486e+06	0	0	808932	2.22099e+06	1.161e+06	530386	540732	470556	Keratin, type II cytoskeletal 1 OS=Mus musculus GN=Krt1 PE=1 SV=4 - [K2C1_MOUSE]	3.77
Q8BL97	2.63013e+06	0	0	1.18572e+07	1.95889e+06	2.25223e+06	0	0	0	Serine/arginine-rich splicing factor 7 OS=Mus musculus GN=Srsf7 PE=1 SV=1 - [SRSF7_MOUSE]	22.1
Q8K2B3	1.33095e+06	0	1.84512e+06	0	0	0	0	0	0	Succinate dehydrogenase [ubiquinone] flavoprotein subunit, mitochondrial OS=Mus musculus GN=Sdha PE=1 SV=1 - [SDHA_MOUSE]	11.3
Q9CX86	1.20843e+06	0	0	2.00326e+06	1.61866e+06	566762	0	0	0	Heterogeneous nuclear ribonucleoprotein A0 OS=Mus musculus GN=Hnrnpa0 PE=1 SV=1 - [ROA0_MOUSE]	15.41
Q9CZU3	507324	0	0	1.9737e+06	0	1.41072e+06	0	0	0	Superkiller viralicidic activity 2-like 2 OS=Mus musculus GN=Skiv2l2 PE=1 SV=1 - [SK2L2_MOUSE]	8.46
Q9DCB8	915463	0	832148	0	0	0	0	0	0	Iron-sulfur cluster assembly 2 homolog, mitochondrial OS=Mus musculus GN=Isca2 PE=2 SV=2 - [ISCA2_MOUSE]	36.36
D3YWC2	0	239732	0	0	0	4.86106e+06	237543	0	0	ADP-ribosylation factor-like 6 interacting protein 4 OS=Mus musculus GN=Arl6ip4 PE=4 SV=1 - [D3YWC2_MOUSE]	32.5
B2RY56	0	0	0	0	0	1.43937e+06	290820	0	0	RNA-binding protein 25 OS=Mus musculus GN=Rbm25 PE=1 SV=2 - [RBM25_MOUSE]	17.54
Q7TNC4	0	0	0	0	0	5.78415e+06	0	0	0	Putative RNA-binding protein Luc7-like 2 OS=Mus musculus GN=Luc7l2 PE=1 SV=1 - [LC7L2_MOUSE]	33.16
P18760	858653	0	0	936273	4.8118e+06	2.89792e+06	0	0	0	Cofilin-1 OS=Mus musculus GN=Cfl1 PE=1 SV=3 - [COF1_MOUSE]	43.37
Q9CZU6	2.48693e+06	0	841836	0	0	0	0	0	0	Citrate synthase, mitochondrial OS=Mus musculus GN=Cs PE=1 SV=1 - [CISY_MOUSE]	11.64
Q91VM5	0	0	0	1.44603e+06	1.86874e+06	0	0	0	0	RNA binding motif protein, X-linked-like-1 OS=Mus musculus GN=Rbmxl1 PE=1 SV=1 - [RMXL1_MOUSE]	17.78
Q6PDM2	669363	0	0	1.56063e+06	0	0	0	0	0	Serine/arginine-rich splicing factor 1 OS=Mus musculus GN=Srsf1 PE=1 SV=3 - [SRSF1_MOUSE]	29.03
B0V2N8	1.10239e+06	0	0	565113	1.24911e+06	0	0	0	0	Annexin (Fragment) OS=Mus musculus GN=Anxa2 PE=2 SV=1 - [B0V2N8_MOUSE]	27.27
D3Z1D6	1.44928e+06	545746	0	1.67504e+06	1.63858e+06	2.19038e+06	0	0	0	Uncharacterized protein OS=Mus musculus GN=Gm10335 PE=3 SV=1 - [D3Z1D6_MOUSE]	18.59
E9PWE8	702138	0	0	0	2.3748e+06	1.1669e+06	0	0	0	Dihydropyrimidinase-related protein 3 OS=Mus musculus GN=Dpysl3 PE=2 SV=1 - [E9PWE8_MOUSE]	19.62
P35486	1.76194e+06	0	1.12116e+06	0	1.12159e+06	0	0	0	0	Pyruvate dehydrogenase E1 component subunit alpha, somatic form, mitochondrial OS=Mus musculus GN=Pdha1 PE=1 SV=1 - [ODPA_MOUSE]	18.46
Q501J6	2.11069e+06	0	0	1.56412e+06	694837	1.48249e+06	0	0	0	Probable ATP-dependent RNA helicase DDX17 OS=Mus musculus GN=Ddx17 PE=2 SV=1 - [DDX17_MOUSE]	5.69
Q6NXH9	2.51486e+06	0	0	808932	3.2096e+06	1.88302e+06	489929	540732	470556	Keratin, type II cytoskeletal 73 OS=Mus musculus GN=Krt73 PE=1 SV=1 - [K2C73_MOUSE]	4.27
Q8VIJ6	914538	0	0	4.43654e+06	1.62042e+06	481329	0	0	0	Splicing factor, proline- and glutamine-rich OS=Mus musculus GN=Sfpq PE=1 SV=1 - [SFPQ_MOUSE]	10.87
Q99020	481618	0	0	1.3014e+06	502951	336979	0	0	0	Heterogeneous nuclear ribonucleoprotein A/B OS=Mus musculus GN=Hnrnpab PE=1 SV=1 - [ROAA_MOUSE]	18.6
Q61990	0	0	0	450228	4.68372e+06	699358	0	0	0	Poly(rC)-binding protein 2 OS=Mus musculus GN=Pcbp2 PE=1 SV=1 - [PCBP2_MOUSE]	29.28
P62281	0	0	0	830003	3.41378e+06	1.93678e+06	0	0	0	40S ribosomal protein S11 OS=Mus musculus GN=Rps11 PE=1 SV=3 - [RS11_MOUSE]	27.22
P23116	0	0	0	4.02e+06	1.22215e+06	1.25875e+06	0	0	0	Eukaryotic translation initiation factor 3 subunit A OS=Mus musculus GN=Eif3a PE=1 SV=5 - [EIF3A_MOUSE]	6.32
Q02053	0	0	0	0	2.14161e+06	0	0	0	0	Ubiquitin-like modifier-activating enzyme 1 OS=Mus musculus GN=Uba1 PE=1 SV=1 - [UBA1_MOUSE]	12.1
Q61753	0	0	0	0	5.36586e+06	594237	0	0	0	D-3-phosphoglycerate dehydrogenase OS=Mus musculus GN=Phgdh PE=1 SV=3 - [SERA_MOUSE]	15.01
Q62318	0	0	0	0	2.06038e+06	3.47783e+06	0	0	0	Transcription intermediary factor 1-beta OS=Mus musculus GN=Trim28 PE=1 SV=3 - [TIF1B_MOUSE]	11.87
F6UK16	1.79571e+06	578216	0	2.45978e+06	0	0	0	0	0	Serine/arginine repetitive matrix protein 1 (Fragment) OS=Mus musculus GN=Srrm1 PE=4 SV=1 - [F6UK16_MOUSE]	18.87
P51174	1.29447e+06	0	878044	0	0	0	0	0	0	Long-chain specific acyl-CoA dehydrogenase, mitochondrial OS=Mus musculus GN=Acadl PE=1 SV=2 - [ACADL_MOUSE]	14.19
P54071	923356	0	838744	0	0	0	0	0	0	Isocitrate dehydrogenase [NADP], mitochondrial OS=Mus musculus GN=Idh2 PE=1 SV=3 - [IDHP_MOUSE]	17.7
P62983	2.01879e+06	0	0	0	1.8416e+06	2.56203e+06	0	0	0	Ubiquitin-40S ribosomal protein S27a OS=Mus musculus GN=Rps27a PE=1 SV=2 - [RS27A_MOUSE]	33.97
P63276	1.07169e+06	0	0	746045	1.83901e+06	2.22634e+06	0	0	0	40S ribosomal protein S17 OS=Mus musculus GN=Rps17 PE=1 SV=2 - [RS17_MOUSE]	38.52
Q3V3R1	2.90737e+06	0	1.65297e+06	0	0	0	0	0	0	Monofunctional C1-tetrahydrofolate synthase, mitochondrial OS=Mus musculus GN=Mthfd1l PE=1 SV=2 - [C1TM_MOUSE]	8.39
Q8BGZ7	4.32427e+06	2.28578e+06	0	2.27596e+06	7.73408e+06	4.49067e+06	1.2327e+06	1.58362e+06	1.73877e+06	Keratin, type II cytoskeletal 75 OS=Mus musculus GN=Krt75 PE=1 SV=1 - [K2C75_MOUSE]	2.18
Q8VCW8	3.29066e+06	839898	1.62297e+06	0	1.64022e+06	0	0	0	0	Acyl-CoA synthetase family member 2, mitochondrial OS=Mus musculus GN=Acsf2 PE=1 SV=1 - [ACSF2_MOUSE]	9.59
Q9CPN9	4.33767e+06	4.58689e+06	1.78628e+06	3.12141e+06	0	2.72515e+06	5.32353e+06	4.59641e+06	4.68796e+06	Protein 2210010C04Rik OS=Mus musculus GN=2210010C04Rik PE=2 SV=1 - [Q9CPN9_MOUSE]	4.86
Q9CR57	820659	389540	0	2.00876e+06	2.0226e+06	1.47337e+06	0	0	0	60S ribosomal protein L14 OS=Mus musculus GN=Rpl14 PE=1 SV=3 - [RL14_MOUSE]	15.21
O70194	0	0	0	2.62785e+06	0	0	0	0	0	Eukaryotic translation initiation factor 3 subunit D OS=Mus musculus GN=Eif3d PE=1 SV=2 - [EIF3D_MOUSE]	21.72
P42225	0	0	0	0	1.57926e+06	1.01322e+06	0	0	0	Signal transducer and activator of transcription 1 OS=Mus musculus GN=Stat1 PE=1 SV=1 - [STAT1_MOUSE]	13.89
P63323	0	0	0	0	811251	2.89067e+06	0	0	0	40S ribosomal protein S12 OS=Mus musculus GN=Rps12 PE=1 SV=2 - [RS12_MOUSE]	24.24
Q8C2Q3	0	0	0	0	2.25579e+06	492057	0	0	0	RNA-binding protein 14 OS=Mus musculus GN=Rbm14 PE=1 SV=1 - [RBM14_MOUSE]	6.58
O35286	0	0	0	0	0	1.27592e+06	0	0	0	Putative pre-mRNA-splicing factor ATP-dependent RNA helicase DHX15 OS=Mus musculus GN=Dhx15 PE=2 SV=2 - [DHX15_MOUSE]	12.45
Q8CI11	0	0	0	0	0	3.01789e+06	0	0	0	Guanine nucleotide-binding protein-like 3 OS=Mus musculus GN=Gnl3 PE=1 SV=2 - [GNL3_MOUSE]	26.02
P62827	286038	0	0	1.05211e+06	2.15232e+06	2.02356e+06	0	0	0	GTP-binding nuclear protein Ran OS=Mus musculus GN=Ran PE=1 SV=3 - [RAN_MOUSE]	16.2
E9Q3T0	3.36741e+06	499980	562022	2.88109e+06	1.9212e+06	0	0	0	0	Uncharacterized protein OS=Mus musculus GN=Gm10073 PE=3 SV=1 - [E9Q3T0_MOUSE]	14.04
P06151	573726	0	0	564689	0	2.1004e+06	0	0	0	L-lactate dehydrogenase A chain OS=Mus musculus GN=Ldha PE=1 SV=3 - [LDHA_MOUSE]	19.58
P26443	2.42165e+06	0	458987	0	0	0	0	0	0	Glutamate dehydrogenase 1, mitochondrial OS=Mus musculus GN=Glud1 PE=1 SV=1 - [DHE3_MOUSE]	12.72
P35550	563928	0	0	632819	0	0	0	0	0	rRNA 2'-O-methyltransferase fibrillarin OS=Mus musculus GN=Fbl PE=2 SV=2 - [FBRL_MOUSE]	15.9
P35700	462355	0	0	0	3.22527e+06	1.12616e+06	0	0	0	Peroxiredoxin-1 OS=Mus musculus GN=Prdx1 PE=1 SV=1 - [PRDX1_MOUSE]	31.16
Q80VB6	0	0	0	1.72842e+06	1.01915e+06	2.32107e+06	0	0	0	Dclk1 protein OS=Mus musculus GN=Dclk1 PE=2 SV=1 - [Q80VB6_MOUSE]	18.46
Q9CSH3	0	0	0	1.25871e+06	0	271677	0	0	0	Exosome complex exonuclease RRP44 OS=Mus musculus GN=Dis3 PE=2 SV=4 - [RRP44_MOUSE]	10.23
E9PX70	0	0	0	0	3.92403e+06	0	0	0	0	Collagen alpha-1(XII) chain OS=Mus musculus GN=Col12a1 PE=2 SV=1 - [E9PX70_MOUSE]	3.52
Q9CS00	0	0	0	0	0	984382	0	0	0	Cactin OS=Mus musculus GN=Cactin PE=1 SV=2 - [CATIN_MOUSE]	7.51
Q6ZWU9	717695	0	0	751549	7.30057e+06	3.20043e+06	0	0	0	40S ribosomal protein S27 OS=Mus musculus GN=Rps27 PE=1 SV=3 - [RS27_MOUSE]	9.52
E0CZ27	1.1538e+06	0	0	2.46614e+06	0	1.8143e+06	0	0	0	Histone H3 (Fragment) OS=Mus musculus GN=H3f3a PE=2 SV=1 - [E0CZ27_MOUSE]	46.22
P53395	930153	0	278347	0	0	596066	0	0	0	Lipoamide acyltransferase component of branched-chain alpha-keto acid dehydrogenase complex, mitochondrial OS=Mus musculus GN=Dbt PE=1 SV=2 - [ODB2_MOUSE]	7.68
Q04857	493011	0	0	0	3.94393e+06	0	0	0	0	Collagen alpha-1(VI) chain OS=Mus musculus GN=Col6a1 PE=2 SV=1 - [CO6A1_MOUSE]	6.63
Q9D964	1.26962e+06	0	342796	0	0	0	0	0	0	Glycine amidinotransferase, mitochondrial OS=Mus musculus GN=Gatm PE=1 SV=1 - [GATM_MOUSE]	9.69
G3UZK4	0	0	0	1.29128e+06	1.66542e+06	740323	0	0	0	60S ribosomal protein L18 OS=Mus musculus GN=Rpl18 PE=4 SV=1 - [G3UZK4_MOUSE]	25.74
O35326	0	0	0	1.89248e+06	0	1.01065e+06	0	0	0	Serine/arginine-rich splicing factor 5 OS=Mus musculus GN=Srsf5 PE=1 SV=2 - [SRSF5_MOUSE]	25.65
P14115	0	0	0	775232	1.36035e+06	1.03255e+06	0	0	0	60S ribosomal protein L27a OS=Mus musculus GN=Rpl27a PE=2 SV=5 - [RL27A_MOUSE]	32.43
Q64282	0	0	0	1.38579e+06	0	626625	0	0	0	Interferon-induced protein with tetratricopeptide repeats 1 OS=Mus musculus GN=Ifit1 PE=1 SV=2 - [IFIT1_MOUSE]	11.02
Q9Z2X1	0	0	0	323879	3.28807e+06	1.00899e+06	0	0	0	Heterogeneous nuclear ribonucleoprotein F OS=Mus musculus GN=Hnrnpf PE=1 SV=3 - [HNRPF_MOUSE]	13.25
D3YU08	0	0	0	0	172568	911402	0	0	0	Synaptopodin 2-like protein OS=Mus musculus GN=Synpo2l PE=2 SV=1 - [D3YU08_MOUSE]	5.61
D3YVH4	0	0	0	0	3.00211e+06	0	0	0	0	Splicing factor 1 (Fragment) OS=Mus musculus GN=Sf1 PE=2 SV=1 - [D3YVH4_MOUSE]	9.36
P47962	0	0	0	0	1.51331e+06	1.03233e+06	0	0	0	60S ribosomal protein L5 OS=Mus musculus GN=Rpl5 PE=1 SV=3 - [RL5_MOUSE]	19.19
P58252	0	0	0	0	2.10468e+06	371559	0	0	0	Elongation factor 2 OS=Mus musculus GN=Eef2 PE=1 SV=2 - [EF2_MOUSE]	8.28
Q61553	0	0	0	0	2.854e+06	0	0	0	0	Fascin OS=Mus musculus GN=Fscn1 PE=1 SV=4 - [FSCN1_MOUSE]	15.42
Q9D8E6	0	0	0	0	454413	629609	0	0	0	60S ribosomal protein L4 OS=Mus musculus GN=Rpl4 PE=1 SV=3 - [RL4_MOUSE]	15.99
Q9JLV1	0	0	0	0	0	901033	0	0	0	BAG family molecular chaperone regulator 3 OS=Mus musculus GN=Bag3 PE=1 SV=2 - [BAG3_MOUSE]	10.57
F7AA45	0	0	0	0	0	1.90892e+06	0	0	0	RNA-binding protein 39 (Fragment) OS=Mus musculus GN=Rbm39 PE=4 SV=1 - [F7AA45_MOUSE]	28.94
A2AR02	524000	0	0	0	0	1.14861e+06	0	0	0	Peptidyl-prolyl cis-trans isomerase G OS=Mus musculus GN=Ppig PE=2 SV=1 - [PPIG_MOUSE]	4.52
E9PW20	399305	0	0	1.34879e+06	0	339766	0	0	0	Chromatin target of PRMT1 protein OS=Mus musculus GN=Chtop PE=2 SV=1 - [E9PW20_MOUSE]	12.81
O70133	0	0	0	874111	811570	0	0	0	0	ATP-dependent RNA helicase A OS=Mus musculus GN=Dhx9 PE=1 SV=2 - [DHX9_MOUSE]	6.01
P08113	822476	128250	0	0	0	0	0	0	0	Endoplasmin OS=Mus musculus GN=Hsp90b1 PE=1 SV=2 - [ENPL_MOUSE]	7.61
P15864	2.83936e+06	0	1.95059e+06	1.9547e+06	0	0	0	0	0	Histone H1.2 OS=Mus musculus GN=Hist1h1c PE=1 SV=2 - [H12_MOUSE]	6.13
P29788	824126	0	0	1.72871e+06	5.13451e+06	0	0	0	0	Vitronectin OS=Mus musculus GN=Vtn PE=1 SV=2 - [VTNC_MOUSE]	3.77
Q3UJB0	614737	0	0	1.8543e+06	0	0	0	0	0	Protein Sf3b2 OS=Mus musculus GN=Sf3b2 PE=2 SV=1 - [Q3UJB0_MOUSE]	7.18
Q6PB66	1.6688e+06	0	504499	0	0	0	0	0	0	Leucine-rich PPR motif-containing protein, mitochondrial OS=Mus musculus GN=Lrpprc PE=1 SV=2 - [LPPRC_MOUSE]	3.95
Q8BMF4	5.43427e+06	0	0	0	1.27589e+06	0	0	0	0	Dihydrolipoyllysine-residue acetyltransferase component of pyruvate dehydrogenase complex, mitochondrial OS=Mus musculus GN=Dlat PE=1 SV=2 - [ODP2_MOUSE]	5.3
Q8K0D5	1.90556e+06	0	2.24628e+06	0	1.67932e+06	0	0	0	0	Elongation factor G, mitochondrial OS=Mus musculus GN=Gfm1 PE=2 SV=1 - [EFGM_MOUSE]	5.59
Q8VED5	967332	536618	0	0	1.46782e+06	1.01929e+06	0	0	366323	Keratin, type II cytoskeletal 79 OS=Mus musculus GN=Krt79 PE=2 SV=2 - [K2C79_MOUSE]	2.26
Q91VD9	1.56521e+06	0	0	0	0	0	0	0	0	NADH-ubiquinone oxidoreductase 75 kDa subunit, mitochondrial OS=Mus musculus GN=Ndufs1 PE=1 SV=2 - [NDUS1_MOUSE]	6.6
Q99LF4	241254	0	0	0	1.49354e+06	964800	0	0	0	tRNA-splicing ligase RtcB homolog OS=Mus musculus GN=Rtcb PE=2 SV=1 - [RTCB_MOUSE]	9.7
P62855	0	0	0	644124	1.51466e+06	2.93528e+06	0	0	0	40S ribosomal protein S26 OS=Mus musculus GN=Rps26 PE=2 SV=3 - [RS26_MOUSE]	13.04
P14148	0	0	0	510829	1.88512e+06	1.64163e+06	0	0	0	60S ribosomal protein L7 OS=Mus musculus GN=Rpl7 PE=1 SV=2 - [RL7_MOUSE]	11.11
P16045	0	0	0	475160	2.38724e+06	0	0	0	0	Galectin-1 OS=Mus musculus GN=Lgals1 PE=1 SV=3 - [LEG1_MOUSE]	23.7
Q3TC46	0	0	0	1.33768e+06	0	1.08223e+06	0	0	0	Protein PAT1 homolog 1 OS=Mus musculus GN=Patl1 PE=1 SV=2 - [PATL1_MOUSE]	5.45
Q9CQ71	0	0	0	2.69239e+06	0	1.16528e+06	0	0	0	Replication protein A 14 kDa subunit OS=Mus musculus GN=Rpa3 PE=2 SV=1 - [RFA3_MOUSE]	14.05
G3UXC7	0	0	0	0	2.739e+06	0	0	0	0	Protein Adamtsl3 OS=Mus musculus GN=Adamtsl3 PE=2 SV=1 - [G3UXC7_MOUSE]	4.04
H3BJU7	0	0	0	0	2.2485e+06	866763	0	0	0	Rho guanine nucleotide exchange factor 2 OS=Mus musculus GN=Arhgef2 PE=2 SV=1 - [H3BJU7_MOUSE]	6.17
O08529	0	0	0	0	977614	389915	0	0	0	Calpain-2 catalytic subunit OS=Mus musculus GN=Capn2 PE=2 SV=4 - [CAN2_MOUSE]	9.71
O08746	0	0	0	0	3.17719e+06	0	0	0	0	Matrilin-2 OS=Mus musculus GN=Matn2 PE=2 SV=2 - [MATN2_MOUSE]	7.95
P02463	0	0	0	0	3.05481e+06	0	0	0	0	Collagen alpha-1(IV) chain OS=Mus musculus GN=Col4a1 PE=2 SV=4 - [CO4A1_MOUSE]	3.71
P70271	0	0	0	0	1.42328e+06	1.0096e+06	0	0	0	PDZ and LIM domain protein 4 OS=Mus musculus GN=Pdlim4 PE=1 SV=3 - [PDLI4_MOUSE]	15.15
Q08879	0	0	0	0	4.27357e+06	0	0	0	0	Fibulin-1 OS=Mus musculus GN=Fbln1 PE=1 SV=2 - [FBLN1_MOUSE]	6.38
Q8R0B4	0	0	0	0	1.52673e+06	0	0	0	0	MCG16669, isoform CRA_a OS=Mus musculus GN=Tardbp PE=2 SV=1 - [Q8R0B4_MOUSE]	19.66
A2BGG7	0	0	0	0	0	1.53825e+06	0	0	0	Nuclease-sensitive element-binding protein 1 (Fragment) OS=Mus musculus GN=Ybx1 PE=2 SV=1 - [A2BGG7_MOUSE]	25.23
G3UZJ4	1.00212e+06	0	498344	0	0	0	0	0	0	Peroxiredoxin-5, mitochondrial OS=Mus musculus GN=Prdx5 PE=2 SV=1 - [G3UZJ4_MOUSE]	40.96
O08749	2.37449e+06	0	613930	0	0	0	0	0	0	Dihydrolipoyl dehydrogenase, mitochondrial OS=Mus musculus GN=Dld PE=1 SV=2 - [DLDH_MOUSE]	6.48
P28798	930051	0	0	1.46072e+06	0	0	0	0	0	Granulins OS=Mus musculus GN=Grn PE=1 SV=2 - [GRN_MOUSE]	7.98
P48962	310592	0	0	0	0	0	0	0	0	ADP/ATP translocase 1 OS=Mus musculus GN=Slc25a4 PE=1 SV=4 - [ADT1_MOUSE]	4.03
Q91VA7	1.16959e+06	0	0	0	0	0	0	0	0	Isocitrate dehydrogenase 3 (NAD+) beta OS=Mus musculus GN=Idh3b PE=2 SV=1 - [Q91VA7_MOUSE]	16.15
Q99M71	1.97297e+06	0	0	3.54812e+06	0	1.08955e+06	0	0	0	Mammalian ependymin-related protein 1 OS=Mus musculus GN=Epdr1 PE=2 SV=1 - [EPDR1_MOUSE]	4.91
Q9D6R2	2.01418e+06	0	1.11642e+06	0	0	0	0	0	0	Isocitrate dehydrogenase [NAD] subunit alpha, mitochondrial OS=Mus musculus GN=Idh3a PE=1 SV=1 - [IDH3A_MOUSE]	11.75
Q9DBL1	779337	0	0	0	0	0	0	0	0	Short/branched chain specific acyl-CoA dehydrogenase, mitochondrial OS=Mus musculus GN=Acadsb PE=1 SV=1 - [ACDSB_MOUSE]	10.19
Q9JKV1	282451	0	0	236183	0	0	0	0	0	Proteasomal ubiquitin receptor ADRM1 OS=Mus musculus GN=Adrm1 PE=1 SV=2 - [ADRM1_MOUSE]	3.93
Q9Z2I9	1.48597e+06	0	1.6967e+06	0	0	0	0	0	0	Succinyl-CoA ligase [ADP-forming] subunit beta, mitochondrial OS=Mus musculus GN=Sucla2 PE=1 SV=2 - [SUCB1_MOUSE]	12.53
Q61136	0	83393.6	0	0	0	879830	0	0	0	Serine/threonine-protein kinase PRP4 homolog OS=Mus musculus GN=Prpf4b PE=1 SV=3 - [PRP4B_MOUSE]	5.86
P43274	0	0	931949	1.35606e+06	0	0	0	0	0	Histone H1.4 OS=Mus musculus GN=Hist1h1e PE=1 SV=2 - [H14_MOUSE]	6.39
F6ZV59	0	0	0	1.13946e+06	502951	0	0	0	0	Heterogeneous nuclear ribonucleoprotein D0 (Fragment) OS=Mus musculus GN=Hnrnpd PE=4 SV=1 - [F6ZV59_MOUSE]	17.59
Q3TJ56	0	0	0	554790	907870	0	0	0	0	Staphylococcal nuclease domain-containing protein 1 OS=Mus musculus GN=Snd1 PE=2 SV=1 - [Q3TJ56_MOUSE]	3.45
Q80X50	0	0	0	79644.4	0	228692	0	0	0	Ubiquitin-associated protein 2-like OS=Mus musculus GN=Ubap2l PE=1 SV=1 - [UBP2L_MOUSE]	3.52
Q8BZN7	0	0	0	1.12534e+06	0	716657	0	0	0	Thyroid hormone receptor-associated protein 3 OS=Mus musculus GN=Thrap3 PE=2 SV=1 - [Q8BZN7_MOUSE]	5.78
Q91W50	0	0	0	721958	0	0	0	0	0	Cold shock domain-containing protein E1 OS=Mus musculus GN=Csde1 PE=2 SV=1 - [CSDE1_MOUSE]	7.64
F7B5B5	0	0	0	1.17394e+06	762103	0	0	0	0	Protein Hnrnpr OS=Mus musculus GN=Hnrnpr PE=4 SV=1 - [F7B5B5_MOUSE]	5.08
P62334	0	0	0	0	1.11777e+06	424221	0	0	0	26S protease regulatory subunit 10B OS=Mus musculus GN=Psmc6 PE=1 SV=1 - [PRS10_MOUSE]	9
P60867	0	0	0	0	1.06451e+06	1.39183e+06	0	0	0	40S ribosomal protein S20 OS=Mus musculus GN=Rps20 PE=1 SV=1 - [RS20_MOUSE]	19.33
D3Z598	0	0	0	0	1.437e+06	0	0	0	0	Latent-transforming growth factor beta-binding protein 4 OS=Mus musculus GN=Ltbp4 PE=2 SV=1 - [D3Z598_MOUSE]	2.95
E9Q9Q7	0	0	0	0	1.0678e+06	518838	0	0	0	Actin-binding LIM protein 1 OS=Mus musculus GN=Ablim1 PE=2 SV=1 - [E9Q9Q7_MOUSE]	10.25
O70373	0	0	0	0	1.78746e+06	0	0	0	0	Xin actin-binding repeat-containing protein 1 OS=Mus musculus GN=Xirp1 PE=1 SV=2 - [XIRP1_MOUSE]	4.78
P11152	0	0	0	0	4.53114e+06	0	0	0	0	Lipoprotein lipase OS=Mus musculus GN=Lpl PE=1 SV=3 - [LIPL_MOUSE]	11.18
P46471	0	0	0	0	1.11214e+06	751664	0	0	0	26S protease regulatory subunit 7 OS=Mus musculus GN=Psmc2 PE=1 SV=5 - [PRS7_MOUSE]	12.01
P62717	0	0	0	0	944863	0	0	0	0	60S ribosomal protein L18a OS=Mus musculus GN=Rpl18a PE=1 SV=1 - [RL18A_MOUSE]	22.73
Q02788	0	0	0	0	2.61368e+06	0	0	0	0	Collagen alpha-2(VI) chain OS=Mus musculus GN=Col6a2 PE=2 SV=3 - [CO6A2_MOUSE]	6
Q148W8	0	0	0	0	2.36151e+06	0	0	0	0	Inactive dual specificity phosphatase 27 OS=Mus musculus GN=Dusp27 PE=2 SV=1 - [DUS27_MOUSE]	2.99
Q61584	0	0	0	0	1.464e+06	0	0	0	0	Fragile X mental retardation syndrome-related protein 1 OS=Mus musculus GN=Fxr1 PE=1 SV=2 - [FXR1_MOUSE]	5.91
Q80X90	0	0	0	0	3.1913e+06	836408	0	0	0	Filamin-B OS=Mus musculus GN=Flnb PE=1 SV=3 - [FLNB_MOUSE]	1.15
Q91VI7	0	0	0	0	1.68724e+06	0	0	0	0	Ribonuclease inhibitor OS=Mus musculus GN=Rnh1 PE=1 SV=1 - [RINI_MOUSE]	16.45
Q91VR5	0	0	0	0	508899	395873	0	0	0	ATP-dependent RNA helicase DDX1 OS=Mus musculus GN=Ddx1 PE=1 SV=1 - [DDX1_MOUSE]	6.08
Q9DAW9	0	0	0	0	1.8077e+06	0	0	0	0	Calponin-3 OS=Mus musculus GN=Cnn3 PE=1 SV=1 - [CNN3_MOUSE]	13.03
Q9R0Y5	0	0	0	0	681115	0	0	0	0	Adenylate kinase isoenzyme 1 OS=Mus musculus GN=Ak1 PE=1 SV=1 - [KAD1_MOUSE]	22.68
D3Z7H6	0	0	0	0	0	953692	0	0	0	Catenin delta-1 OS=Mus musculus GN=Ctnnd1 PE=2 SV=1 - [D3Z7H6_MOUSE]	6.81
E9Q555	0	0	0	0	0	546014	0	0	0	E3 ubiquitin-protein ligase RNF213 OS=Mus musculus GN=Rnf213 PE=2 SV=1 - [RN213_MOUSE]	1.2
J3QQ40	0	0	0	0	0	862983	0	0	0	Torsin-1A-interacting protein 1 OS=Mus musculus GN=Tor1aip1 PE=2 SV=1 - [J3QQ40_MOUSE]	6.87
P63325	0	0	0	0	0	1.21208e+06	0	0	0	40S ribosomal protein S10 OS=Mus musculus GN=Rps10 PE=1 SV=1 - [RS10_MOUSE]	20
Q8CIE6	0	0	0	0	0	965181	0	0	0	Coatomer subunit alpha OS=Mus musculus GN=Copa PE=1 SV=2 - [COPA_MOUSE]	3.02
D3YTT4	678152	0	230113	0	0	0	0	0	0	Isobutyryl-CoA dehydrogenase, mitochondrial OS=Mus musculus GN=Acad8 PE=2 SV=1 - [D3YTT4_MOUSE]	5.33
E9Q5X5	2.52637e+06	0	0	0	3.53128e+06	0	0	0	0	Galectin-3-binding protein (Fragment) OS=Mus musculus GN=Lgals3bp PE=2 SV=1 - [E9Q5X5_MOUSE]	13.73
F6YNX9	0	0	0	0	0	0	0	0	0	Carbonyl reductase [NADPH] 2 (Fragment) OS=Mus musculus GN=Cbr2 PE=4 SV=1 - [F6YNX9_MOUSE]	11.69
H7BXC3	1.38352e+06	0	0	573641	0	0	0	0	0	Triosephosphate isomerase OS=Mus musculus GN=Tpi1 PE=2 SV=1 - [H7BXC3_MOUSE]	26.95
P35979	746306	0	0	0	1.91495e+06	0	0	0	0	60S ribosomal protein L12 OS=Mus musculus GN=Rpl12 PE=1 SV=2 - [RL12_MOUSE]	14.55
P45952	593771	0	505219	0	0	0	0	0	0	Medium-chain specific acyl-CoA dehydrogenase, mitochondrial OS=Mus musculus GN=Acadm PE=1 SV=1 - [ACADM_MOUSE]	7.6
P50544	318302	0	287506	0	400253	0	0	0	0	Very long-chain specific acyl-CoA dehydrogenase, mitochondrial OS=Mus musculus GN=Acadvl PE=1 SV=3 - [ACADV_MOUSE]	5.95
P70372	952590	0	0	453503	205896	0	0	0	0	ELAV-like protein 1 OS=Mus musculus GN=Elavl1 PE=1 SV=2 - [ELAV1_MOUSE]	6.75
Q8C2Q8	1.21525e+06	599966	0	0	0	892953	0	0	0	ATP synthase subunit gamma OS=Mus musculus GN=Atp5c1 PE=2 SV=1 - [Q8C2Q8_MOUSE]	5.47
Q99MR6	965603	0	0	793977	0	881325	0	0	0	Serrate RNA effector molecule homolog OS=Mus musculus GN=Srrt PE=1 SV=1 - [SRRT_MOUSE]	1.94
Q9CXT8	1.01742e+06	0	0	0	0	0	0	0	0	Mitochondrial-processing peptidase subunit beta OS=Mus musculus GN=Pmpcb PE=2 SV=1 - [MPPB_MOUSE]	10.63
Q9D2G2	1.78991e+06	0	0	0	0	0	0	0	0	Dihydrolipoyllysine-residue succinyltransferase component of 2-oxoglutarate dehydrogenase complex, mitochondrial OS=Mus musculus GN=Dlst PE=1 SV=1 - [ODO2_MOUSE]	7.93
Q9DC61	1.06215e+06	0	343051	0	0	0	0	0	0	Mitochondrial-processing peptidase subunit alpha OS=Mus musculus GN=Pmpca PE=1 SV=1 - [MPPA_MOUSE]	8.4
Q9R112	1.22273e+06	0	0	0	0	0	0	0	0	Sulfide:quinone oxidoreductase, mitochondrial OS=Mus musculus GN=Sqrdl PE=1 SV=3 - [SQRD_MOUSE]	7.56
S4R1N1	725185	266930	0	0	0	0	0	0	0	60S acidic ribosomal protein P0 (Fragment) OS=Mus musculus GN=Rplp0 PE=3 SV=1 - [S4R1N1_MOUSE]	11.31
Q3TFP0	0	0	0	733868	988250	1.06332e+06	0	0	0	Serine/arginine-rich-splicing factor 10 OS=Mus musculus GN=Srsf10 PE=2 SV=1 - [Q3TFP0_MOUSE]	8.79
A2A547	0	0	0	1.30733e+06	0	93321.4	0	0	0	Ribosomal protein L19 OS=Mus musculus GN=Rpl19 PE=2 SV=1 - [A2A547_MOUSE]	9.79
F6YUI5	0	0	0	2.87142e+06	0	0	0	0	0	H/ACA ribonucleoprotein complex subunit 4 (Fragment) OS=Mus musculus GN=Dkc1 PE=2 SV=1 - [F6YUI5_MOUSE]	29.35
G3UZ48	0	0	0	540541	518606	0	0	0	0	Heterogeneous nuclear ribonucleoprotein Q OS=Mus musculus GN=Syncrip PE=2 SV=1 - [G3UZ48_MOUSE]	8.41
P10605	0	0	0	1.30179e+06	0	87234	0	0	0	Cathepsin B OS=Mus musculus GN=Ctsb PE=1 SV=2 - [CATB_MOUSE]	15.04
P50429	0	0	0	1.41957e+06	0	0	0	0	0	Arylsulfatase B OS=Mus musculus GN=Arsb PE=2 SV=3 - [ARSB_MOUSE]	5.81
Q04447	0	0	0	1.28847e+06	0	0	0	0	0	Creatine kinase B-type OS=Mus musculus GN=Ckb PE=1 SV=1 - [KCRB_MOUSE]	11.29
Q9DBN5	0	0	0	1.02356e+06	0	522352	0	0	0	Lon protease homolog 2, peroxisomal OS=Mus musculus GN=Lonp2 PE=2 SV=1 - [LONP2_MOUSE]	3.76
P62830	0	0	0	0	4.99758e+06	1.27093e+06	0	0	0	60S ribosomal protein L23 OS=Mus musculus GN=Rpl23 PE=1 SV=1 - [RL23_MOUSE]	5.71
A1BN54	0	0	0	0	757879	0	0	0	0	Alpha actinin 1a OS=Mus musculus GN=Actn1 PE=2 SV=1 - [A1BN54_MOUSE]	5.07
D3YYM6	0	0	0	0	574463	1.23567e+06	0	0	0	40S ribosomal protein S5 (Fragment) OS=Mus musculus GN=Rps5 PE=3 SV=1 - [D3YYM6_MOUSE]	8.24
E9PU99	0	0	0	0	2.00999e+06	0	0	0	0	Obscurin OS=Mus musculus GN=Obscn PE=2 SV=2 - [E9PU99_MOUSE]	2.95
E9PWC0	0	0	0	0	199661	0	0	0	0	Microtubule-associated protein OS=Mus musculus GN=Map4 PE=2 SV=1 - [E9PWC0_MOUSE]	4.32
O09053	0	0	0	0	0	0	0	0	0	Werner syndrome ATP-dependent helicase homolog OS=Mus musculus GN=Wrn PE=1 SV=3 - [WRN_MOUSE]	1.21
O55222	0	0	0	0	1.04529e+06	828274	0	0	0	Integrin-linked protein kinase OS=Mus musculus GN=Ilk PE=1 SV=2 - [ILK_MOUSE]	5.31
P13020	0	0	0	0	965038	0	0	0	0	Gelsolin OS=Mus musculus GN=Gsn PE=1 SV=3 - [GELS_MOUSE]	8.21
P14733	0	0	0	0	553553	0	0	0	0	Lamin-B1 OS=Mus musculus GN=Lmnb1 PE=1 SV=3 - [LMNB1_MOUSE]	10.37
Q3TWW8	0	0	0	0	0	816664	0	0	0	Protein Srsf6 OS=Mus musculus GN=Srsf6 PE=2 SV=1 - [Q3TWW8_MOUSE]	5.31
Q3U962	0	0	0	0	1.39425e+06	0	0	0	0	Collagen alpha-2(V) chain OS=Mus musculus GN=Col5a2 PE=1 SV=1 - [CO5A2_MOUSE]	2.4
Q8BFW7	0	0	0	0	2.06312e+06	1.05552e+06	0	0	0	Lipoma-preferred partner homolog OS=Mus musculus GN=Lpp PE=1 SV=1 - [LPP_MOUSE]	8.81
Q8CJ69	0	0	0	0	44044.6	0	0	0	0	BMP-binding endothelial regulator protein OS=Mus musculus GN=Bmper PE=1 SV=1 - [BMPER_MOUSE]	2.04
Q9D6X6	0	0	0	0	4.53705e+06	0	0	0	0	Serine protease 23 OS=Mus musculus GN=Prss23 PE=2 SV=2 - [PRS23_MOUSE]	9.95
Q9ESW8	0	0	0	0	282889	82890.4	0	0	0	Pyroglutamyl-peptidase 1 OS=Mus musculus GN=Pgpep1 PE=2 SV=1 - [PGPI_MOUSE]	10.05
Q9JK48	0	0	0	0	2.47234e+06	0	0	0	0	Endophilin-B1 OS=Mus musculus GN=Sh3glb1 PE=1 SV=1 - [SHLB1_MOUSE]	12.6
E9Q5Q0	0	0	0	0	0	973441	0	0	0	Ataxin-2-like protein (Fragment) OS=Mus musculus GN=Atxn2l PE=2 SV=2 - [E9Q5Q0_MOUSE]	1.97
Q7TPV4	0	0	0	0	0	606123	0	0	0	Myb-binding protein 1A OS=Mus musculus GN=Mybbp1a PE=1 SV=2 - [MBB1A_MOUSE]	2.68
Q8CI51	0	0	0	0	0	644365	0	0	0	PDZ and LIM domain protein 5 OS=Mus musculus GN=Pdlim5 PE=1 SV=4 - [PDLI5_MOUSE]	4.57
Q8VDM4	0	0	0	0	0	347055	0	0	0	26S proteasome non-ATPase regulatory subunit 2 OS=Mus musculus GN=Psmd2 PE=1 SV=1 - [PSMD2_MOUSE]	4.07
Q9ESX4	0	0	0	0	0	755038	0	0	0	Nucleolar protein of 40 kDa OS=Mus musculus GN=Zcchc17 PE=1 SV=1 - [NO40_MOUSE]	19.92
P07724	0	0	0	0	0	0	498567	0	213534	Serum albumin OS=Mus musculus GN=Alb PE=1 SV=3 - [ALBU_MOUSE]	2.14
D3Z6B9	593529	0	0	0	0	0	0	0	0	Mitochondrial 10-formyltetrahydrofolate dehydrogenase OS=Mus musculus GN=Aldh1l2 PE=2 SV=1 - [D3Z6B9_MOUSE]	3.95
P12787	1.4991e+06	0	0	0	0	0	0	0	0	Cytochrome c oxidase subunit 5A, mitochondrial OS=Mus musculus GN=Cox5a PE=1 SV=2 - [COX5A_MOUSE]	10.27
P27773	887012	0	195722	0	0	0	0	0	0	Protein disulfide-isomerase A3 OS=Mus musculus GN=Pdia3 PE=1 SV=2 - [PDIA3_MOUSE]	3.17
P38060	926056	0	0	0	0	0	0	0	0	Hydroxymethylglutaryl-CoA lyase, mitochondrial OS=Mus musculus GN=Hmgcl PE=1 SV=2 - [HMGCL_MOUSE]	6.77
P50543	428964	0	0	0	1.82571e+06	0	0	0	0	Protein S100-A11 OS=Mus musculus GN=S100a11 PE=1 SV=1 - [S10AB_MOUSE]	16.33
P51881	161005	0	0	5.46065e+06	0	0	0	0	0	ADP/ATP translocase 2 OS=Mus musculus GN=Slc25a5 PE=1 SV=3 - [ADT2_MOUSE]	10.4
P80314	0	0	0	0	525296	0	0	0	0	T-complex protein 1 subunit beta OS=Mus musculus GN=Cct2 PE=1 SV=4 - [TCPB_MOUSE]	6.92
Q5NCU3	854871	0	0	0	0	1.99217e+06	0	0	0	SPARC (Fragment) OS=Mus musculus GN=Sparc PE=2 SV=1 - [Q5NCU3_MOUSE]	9.3
Q5XJY5	0	0	0	0	229490	0	0	0	0	Coatomer subunit delta OS=Mus musculus GN=Arcn1 PE=1 SV=2 - [COPD_MOUSE]	2.54
Q8BH95	1.54062e+06	0	0	0	0	0	0	0	0	Enoyl-CoA hydratase, mitochondrial OS=Mus musculus GN=Echs1 PE=1 SV=1 - [ECHM_MOUSE]	6.55
Q8CGE8	2.34011e+06	0	0	0	1.03031e+06	0	0	0	0	Interferon-activable protein 205-A OS=Mus musculus GN=Ifi205a PE=2 SV=1 - [IFI5A_MOUSE]	2.48
Q8CGK3	718406	0	0	0	0	0	0	0	0	Lon protease homolog, mitochondrial OS=Mus musculus GN=Lonp1 PE=1 SV=2 - [LONM_MOUSE]	5.8
Q8K0Z5	971477	0	0	0	1.49109e+06	0	0	0	0	Tropomyosin 3, gamma OS=Mus musculus GN=Tpm3 PE=2 SV=1 - [Q8K0Z5_MOUSE]	9.15
Q8K411	446518	0	0	0	0	0	0	0	0	Presequence protease, mitochondrial OS=Mus musculus GN=Pitrm1 PE=1 SV=1 - [PREP_MOUSE]	2.03
Q91X76	370972	0	0	0	0	0	0	0	0	5'-nucleotidase domain containing 2 OS=Mus musculus GN=Nt5dc2 PE=2 SV=1 - [Q91X76_MOUSE]	10.51
Q922Q4	1.14775e+06	0	0	0	0	0	0	0	0	Pyrroline-5-carboxylate reductase 2 OS=Mus musculus GN=Pycr2 PE=2 SV=1 - [P5CR2_MOUSE]	5.63
Q99M87	295115	0	0	0	0	0	0	0	0	DnaJ homolog subfamily A member 3, mitochondrial OS=Mus musculus GN=Dnaja3 PE=1 SV=1 - [DNJA3_MOUSE]	4.79
Q9CQE0	2.13231e+06	0	0	0	0	2.10679e+07	0	0	0	E3 ubiquitin-protein ligase RNF138 OS=Mus musculus GN=Rnf138 PE=2 SV=1 - [RN138_MOUSE]	3.67
Q9WUK2	629959	0	0	0	1.38956e+06	0	0	0	0	Eukaryotic translation initiation factor 4H OS=Mus musculus GN=Eif4h PE=1 SV=3 - [IF4H_MOUSE]	27.82
Q9WUU7	1.63108e+06	0	0	922397	0	0	0	0	0	Cathepsin Z OS=Mus musculus GN=Ctsz PE=2 SV=1 - [CATZ_MOUSE]	3.27
Q9Z2I8	1.52905e+06	0	626084	0	0	0	0	0	0	Succinyl-CoA ligase [GDP-forming] subunit beta, mitochondrial OS=Mus musculus GN=Suclg2 PE=1 SV=3 - [SUCB2_MOUSE]	3.93
S4R2M6	1.76115e+06	0	0	2.48266e+06	0	0	0	0	0	MCG116386, isoform CRA_c OS=Mus musculus GN=Rbm3 PE=4 SV=1 - [S4R2M6_MOUSE]	20
E9Q7Q3	0	1.44615e+06	0	0	1.49109e+06	0	0	0	0	Tropomyosin alpha-3 chain OS=Mus musculus GN=Tpm3 PE=2 SV=1 - [E9Q7Q3_MOUSE]	11.69
Q5STT7	0	0	0	0	0	0	0	0	0	Tyrosine-protein kinase ITK/TSK OS=Mus musculus GN=Itk PE=2 SV=1 - [Q5STT7_MOUSE]	2.27
Q9D0F4	0	823197	0	0	0	0	0	0	0	NF-kappa-B-activating protein OS=Mus musculus GN=Nkap PE=2 SV=1 - [NKAP_MOUSE]	6.99
P14131	0	0	0	432942	0	1.11415e+06	0	0	0	40S ribosomal protein S16 OS=Mus musculus GN=Rps16 PE=2 SV=4 - [RS16_MOUSE]	6.85
P62274	0	0	0	458777	0	613986	0	0	0	40S ribosomal protein S29 OS=Mus musculus GN=Rps29 PE=2 SV=2 - [RS29_MOUSE]	14.29
F8WI22	0	0	0	775454	0	0	0	0	0	Bcl-2-associated transcription factor 1 OS=Mus musculus GN=Bclaf1 PE=2 SV=1 - [F8WI22_MOUSE]	1.38
G3UXT7	0	0	0	942368	0	0	0	0	0	RNA-binding protein FUS (Fragment) OS=Mus musculus GN=Fus PE=4 SV=1 - [G3UXT7_MOUSE]	17.69
G3X9I4	0	0	0	1.83332e+06	0	119670	0	0	0	Aly/REF export factor 2 OS=Mus musculus GN=Alyref2 PE=4 SV=1 - [G3X9I4_MOUSE]	12.39
Q5SX49	0	0	0	1.66543e+06	9.55267e+06	0	0	0	0	Profilin OS=Mus musculus GN=Pfn1 PE=2 SV=1 - [Q5SX49_MOUSE]	16.07
Q9CQT2	0	0	0	1.40373e+06	0	643548	0	0	0	RNA-binding protein 7 OS=Mus musculus GN=Rbm7 PE=2 SV=1 - [RBM7_MOUSE]	5.28
Q9CY58	0	0	0	1.20508e+06	66855.6	0	0	0	0	Plasminogen activator inhibitor 1 RNA-binding protein OS=Mus musculus GN=Serbp1 PE=1 SV=2 - [PAIRB_MOUSE]	8.6
Q9D0B0	0	0	0	484729	0	0	0	0	0	Serine/arginine-rich splicing factor 9 OS=Mus musculus GN=Srsf9 PE=1 SV=1 - [SRSF9_MOUSE]	9.46
A2AGN7	0	0	0	0	757182	0	0	0	0	26S protease regulatory subunit 6A OS=Mus musculus GN=Psmc3 PE=2 SV=1 - [A2AGN7_MOUSE]	8.5
A2AU60	0	0	0	0	0	0	0	0	0	RNA-binding protein Raly (Fragment) OS=Mus musculus GN=Raly PE=2 SV=1 - [A2AU60_MOUSE]	9.22
D3YTX1	0	0	0	0	1.00666e+06	0	0	0	0	Nephronectin OS=Mus musculus GN=Npnt PE=2 SV=1 - [D3YTX1_MOUSE]	9.19
D3Z712	0	0	0	0	1.16077e+06	2.29119e+06	0	0	0	40S ribosomal protein S15a (Fragment) OS=Mus musculus GN=Rps15a PE=2 SV=1 - [D3Z712_MOUSE]	13.04
F6ZQA3	0	0	0	0	89080.2	25423	0	0	0	Protein Numa1 (Fragment) OS=Mus musculus GN=Numa1 PE=2 SV=1 - [F6ZQA3_MOUSE]	2.02
H3BJB6	0	0	0	0	467686	0	0	0	0	T-complex protein 1 subunit theta (Fragment) OS=Mus musculus GN=Cct8 PE=4 SV=1 - [H3BJB6_MOUSE]	9.21
O70433	0	0	0	0	3.22035e+06	1.54092e+06	0	0	0	Four and a half LIM domains protein 2 OS=Mus musculus GN=Fhl2 PE=1 SV=1 - [FHL2_MOUSE]	6.45
P11983	0	0	0	0	824817	680776	0	0	0	T-complex protein 1 subunit alpha OS=Mus musculus GN=Tcp1 PE=1 SV=3 - [TCPA_MOUSE]	5.22
P16460	0	0	0	0	1.04251e+06	1.32872e+06	0	0	0	Argininosuccinate synthase OS=Mus musculus GN=Ass1 PE=1 SV=1 - [ASSY_MOUSE]	4.85
P28653	0	0	0	0	2.86884e+06	0	0	0	0	Biglycan OS=Mus musculus GN=Bgn PE=2 SV=1 - [PGS1_MOUSE]	5.15
P63028	0	0	0	0	1.36851e+06	0	0	0	0	Translationally-controlled tumor protein OS=Mus musculus GN=Tpt1 PE=1 SV=1 - [TCTP_MOUSE]	11.05
Q3U4W8	0	0	0	0	987362	0	0	0	0	Ubiquitin carboxyl-terminal hydrolase OS=Mus musculus GN=Usp5 PE=2 SV=1 - [Q3U4W8_MOUSE]	7.66
Q501P1	0	0	0	0	2.37837e+06	0	0	0	0	Fibulin-7 OS=Mus musculus GN=Fbln7 PE=1 SV=1 - [FBLN7_MOUSE]	5.23
Q61033	0	0	0	0	988263	0	0	0	0	Lamina-associated polypeptide 2, isoforms alpha/zeta OS=Mus musculus GN=Tmpo PE=1 SV=4 - [LAP2A_MOUSE]	6.35
Q61879	0	0	0	0	832028	0	0	0	0	Myosin-10 OS=Mus musculus GN=Myh10 PE=1 SV=2 - [MYH10_MOUSE]	1.37
Q62261	0	0	0	0	2.58569e+06	0	0	0	0	Spectrin beta chain, non-erythrocytic 1 OS=Mus musculus GN=Sptbn1 PE=1 SV=2 - [SPTB2_MOUSE]	1.74
Q8BX02	0	0	0	0	2.40823e+06	1.01216e+06	0	0	0	KN motif and ankyrin repeat domain-containing protein 2 OS=Mus musculus GN=Kank2 PE=1 SV=1 - [KANK2_MOUSE]	2.61
Q8K1K2	0	0	0	0	1.17808e+06	904756	0	0	0	26S protease regulatory subunit 8 OS=Mus musculus GN=Psmc5 PE=2 SV=1 - [Q8K1K2_MOUSE]	6.03
Q8R2Y8	0	0	0	0	863931	0	0	0	0	Peptidyl-tRNA hydrolase 2, mitochondrial OS=Mus musculus GN=Ptrh2 PE=2 SV=1 - [PTH2_MOUSE]	12.71
Q8R2Z5	0	0	0	0	1.25022e+06	0	0	0	0	von Willebrand factor A domain-containing protein 1 OS=Mus musculus GN=Vwa1 PE=1 SV=1 - [VWA1_MOUSE]	6.75
Q8VDJ3	0	0	0	0	0	741167	0	0	0	Vigilin OS=Mus musculus GN=Hdlbp PE=1 SV=1 - [VIGLN_MOUSE]	3.94
Q9ET54	0	0	0	0	3.03092e+06	966674	0	0	0	Palladin OS=Mus musculus GN=Palld PE=1 SV=2 - [PALLD_MOUSE]	1.42
Q9JIK5	0	0	0	0	830463	285575	0	0	0	Nucleolar RNA helicase 2 OS=Mus musculus GN=Ddx21 PE=1 SV=3 - [DDX21_MOUSE]	2.59
Q9JK92	0	0	0	0	3.35977e+06	3.13844e+06	0	0	0	Heat shock protein beta-8 OS=Mus musculus GN=Hspb8 PE=1 SV=1 - [HSPB8_MOUSE]	13.27
Q9QYJ0	0	0	0	0	2.3106e+06	0	0	0	0	DnaJ homolog subfamily A member 2 OS=Mus musculus GN=Dnaja2 PE=1 SV=1 - [DNJA2_MOUSE]	7.77
A2A6U3	0	0	0	0	0	794565	0	0	0	Septin-9 OS=Mus musculus GN=Sept9 PE=2 SV=1 - [A2A6U3_MOUSE]	2.65
E9PUC2	0	0	0	0	0	460345	0	0	0	Long-chain-fatty-acid--CoA ligase 3 OS=Mus musculus GN=Acsl3 PE=2 SV=1 - [E9PUC2_MOUSE]	3.17
F6S5I0	0	0	0	0	0	800021	0	0	0	Myosin phosphatase Rho-interacting protein (Fragment) OS=Mus musculus GN=Mprip PE=4 SV=1 - [F6S5I0_MOUSE]	3.07
G3UYJ6	0	0	0	0	0	442269	0	0	0	General transcription factor II-I (Fragment) OS=Mus musculus GN=Gtf2i PE=4 SV=1 - [G3UYJ6_MOUSE]	3.64
M0QWR3	0	0	0	0	0	1.5335e+06	0	0	0	Junctional sarcoplasmic reticulum protein 1 OS=Mus musculus GN=Jsrp1 PE=2 SV=1 - [M0QWR3_MOUSE]	35.48
P47963	0	0	0	0	0	521132	0	0	0	60S ribosomal protein L13 OS=Mus musculus GN=Rpl13 PE=2 SV=3 - [RL13_MOUSE]	6.16
P61211	0	0	0	0	0	286905	0	0	0	ADP-ribosylation factor-like protein 1 OS=Mus musculus GN=Arl1 PE=2 SV=1 - [ARL1_MOUSE]	11.6
P67984	0	0	0	0	0	955633	0	0	0	60S ribosomal protein L22 OS=Mus musculus GN=Rpl22 PE=1 SV=2 - [RL22_MOUSE]	30.47
P80317	0	0	0	0	0	256269	0	0	0	T-complex protein 1 subunit zeta OS=Mus musculus GN=Cct6a PE=1 SV=3 - [TCPZ_MOUSE]	4.33
P97447	0	0	0	0	0	779946	0	0	0	Four and a half LIM domains protein 1 OS=Mus musculus GN=Fhl1 PE=1 SV=3 - [FHL1_MOUSE]	5.36
Q5NCB5	0	0	0	0	0	571972	0	0	0	Immunity-related GTPase family M protein 1 (Fragment) OS=Mus musculus GN=Irgm1 PE=2 SV=1 - [Q5NCB5_MOUSE]	5.56
Q8CGC7	0	0	0	0	0	579711	0	0	0	Bifunctional glutamate/proline--tRNA ligase OS=Mus musculus GN=Eprs PE=1 SV=4 - [SYEP_MOUSE]	2.38
Q8R429	0	0	0	0	0	755645	0	0	0	Sarcoplasmic/endoplasmic reticulum calcium ATPase 1 OS=Mus musculus GN=Atp2a1 PE=2 SV=1 - [AT2A1_MOUSE]	4.43
Q9CYI4	0	0	0	0	0	1.23708e+06	0	0	0	Putative RNA-binding protein Luc7-like 1 OS=Mus musculus GN=Luc7l PE=2 SV=2 - [LUC7L_MOUSE]	6.74
Q9ERG0	0	0	0	0	0	939531	0	0	0	LIM domain and actin-binding protein 1 OS=Mus musculus GN=Lima1 PE=1 SV=3 - [LIMA1_MOUSE]	4.12
Q3KNK3	0	0	0	0	0	0	0	0	0	NADH-cytochrome b5 reductase 2 OS=Mus musculus GN=Cyb5r2 PE=2 SV=2 - [NB5R2_MOUSE]	7.97
P61514	357750	0	0	0	0	0	0	0	0	60S ribosomal protein L37a OS=Mus musculus GN=Rpl37a PE=2 SV=2 - [RL37A_MOUSE]	19.57
P62862	512569	0	0	0	0	0	0	0	0	40S ribosomal protein S30 OS=Mus musculus GN=Fau PE=1 SV=1 - [RS30_MOUSE]	18.64
A2A8E7	343134	0	0	0	0	0	0	0	0	Carnitine O-palmitoyltransferase 2, mitochondrial OS=Mus musculus GN=Cpt2 PE=2 SV=1 - [A2A8E7_MOUSE]	6.73
C3VD30	0	0	0	0	0	0	0	0	0	Protein Zar1l OS=Mus musculus GN=Zar1l PE=2 SV=1 - [C3VD30_MOUSE]	1.72
D3Z0K9	1.25343e+06	0	0	0	0	0	0	0	0	Iron-sulfur cluster assembly enzyme ISCU, mitochondrial (Fragment) OS=Mus musculus GN=Iscu PE=2 SV=1 - [D3Z0K9_MOUSE]	12.5
E9Q0F0	917711	0	0	0	0	0	0	0	0	Protein Krt78 OS=Mus musculus GN=Krt78 PE=2 SV=1 - [E9Q0F0_MOUSE]	1.31
E9Q8G8	1.17275e+06	0	0	0	0	0	0	0	0	Protein disulfide-isomerase OS=Mus musculus GN=P4hb PE=2 SV=1 - [E9Q8G8_MOUSE]	23.64
O08553	340836	0	0	0	0	0	0	0	0	Dihydropyrimidinase-related protein 2 OS=Mus musculus GN=Dpysl2 PE=1 SV=2 - [DPYL2_MOUSE]	2.62
P05202	1.03256e+06	0	0	0	0	0	0	0	0	Aspartate aminotransferase, mitochondrial OS=Mus musculus GN=Got2 PE=1 SV=1 - [AATM_MOUSE]	5.35
P14069	725262	0	0	0	0	0	0	0	0	Protein S100-A6 OS=Mus musculus GN=S100a6 PE=1 SV=3 - [S10A6_MOUSE]	38.2
P23198	1.43054e+06	0	0	0	0	0	0	0	0	Chromobox protein homolog 3 OS=Mus musculus GN=Cbx3 PE=1 SV=2 - [CBX3_MOUSE]	12.02
P42125	1.08024e+06	0	0	0	0	0	0	0	0	Enoyl-CoA delta isomerase 1, mitochondrial OS=Mus musculus GN=Eci1 PE=1 SV=2 - [ECI1_MOUSE]	5.19
P52196	927161	0	0	0	0	0	0	0	0	Thiosulfate sulfurtransferase OS=Mus musculus GN=Tst PE=1 SV=3 - [THTR_MOUSE]	6.4
Q32MW3	1.11825e+06	0	0	0	0	0	0	0	0	Acyl-coenzyme A thioesterase 10, mitochondrial OS=Mus musculus GN=Acot10 PE=2 SV=1 - [ACO10_MOUSE]	2.96
Q62186	1.15679e+06	0	0	0	0	0	0	0	0	Translocon-associated protein subunit delta OS=Mus musculus GN=Ssr4 PE=2 SV=1 - [SSRD_MOUSE]	6.4
Q91YQ5	725233	0	0	0	0	0	0	0	0	Dolichyl-diphosphooligosaccharide--protein glycosyltransferase subunit 1 OS=Mus musculus GN=Rpn1 PE=1 SV=1 - [RPN1_MOUSE]	2.47
Q922R8	204803	0	0	0	0	0	0	0	0	Protein disulfide-isomerase A6 OS=Mus musculus GN=Pdia6 PE=1 SV=3 - [PDIA6_MOUSE]	5.45
Q99N15	0	0	0	0	0	0	0	0	0	17beta-hydroxysteroid dehydrogenase type 10/short chain L-3-hydroxyacyl-CoA dehydrogenase OS=Mus musculus GN=Hsd17b10 PE=2 SV=1 - [Q99N15_MOUSE]	9.2
Q9CPP0	380342	0	0	0	0	0	0	0	0	Nucleoplasmin-3 OS=Mus musculus GN=Npm3 PE=2 SV=3 - [NPM3_MOUSE]	12
Q9CQA3	827365	0	0	0	0	0	0	0	0	Succinate dehydrogenase [ubiquinone] iron-sulfur subunit, mitochondrial OS=Mus musculus GN=Sdhb PE=1 SV=1 - [SDHB_MOUSE]	7.45
Q9CZN7	535902	0	0	0	0	0	0	0	0	Serine hydroxymethyltransferase OS=Mus musculus GN=Shmt2 PE=2 SV=1 - [Q9CZN7_MOUSE]	2.18
Q9D1G1	295612	0	0	0	0	0	0	0	0	Ras-related protein Rab-1B OS=Mus musculus GN=Rab1b PE=1 SV=1 - [RAB1B_MOUSE]	8.46
Q9D6J6	1.04714e+06	0	0	0	0	0	0	0	0	NADH dehydrogenase [ubiquinone] flavoprotein 2, mitochondrial OS=Mus musculus GN=Ndufv2 PE=1 SV=2 - [NDUV2_MOUSE]	12.1
Q9DCM0	627473	0	0	0	0	0	0	0	0	Persulfide dioxygenase ETHE1, mitochondrial OS=Mus musculus GN=Ethe1 PE=1 SV=2 - [ETHE1_MOUSE]	5.51
Q9DCN2	577477	0	0	0	0	0	0	0	0	NADH-cytochrome b5 reductase 3 OS=Mus musculus GN=Cyb5r3 PE=1 SV=3 - [NB5R3_MOUSE]	6.31
Q9Z0S1	1.03607e+06	0	0	0	0	0	0	0	0	3'(2'),5'-bisphosphate nucleotidase 1 OS=Mus musculus GN=Bpnt1 PE=1 SV=2 - [BPNT1_MOUSE]	9.42
A2A6N9	0	0	0	0	0	0	0	0	0	Conserved oligomeric Golgi complex subunit 1 (Fragment) OS=Mus musculus GN=Cog1 PE=2 SV=1 - [A2A6N9_MOUSE]	13.36
E9QAH1	0	0	0	0	0	0	0	0	0	Protein Golgb1 OS=Mus musculus GN=Golgb1 PE=2 SV=1 - [E9QAH1_MOUSE]	0.69
Q3U0X8	0	358252	0	0	0	0	0	0	0	T-cell surface protein tactile OS=Mus musculus GN=Cd96 PE=2 SV=1 - [TACT_MOUSE]	4.65
D6RGB6	0	0	113162	0	0	0	0	0	0	VPS9 domain-containing protein 1 OS=Mus musculus GN=Vps9d1 PE=2 SV=1 - [D6RGB6_MOUSE]	9.87
E9Q0M7	0	0	0	0	0	0	0	0	0	Protein Atp11b OS=Mus musculus GN=Atp11b PE=2 SV=1 - [E9Q0M7_MOUSE]	2.62
V9GWS5	0	0	567119	0	0	0	0	0	0	ATPase family AAA domain-containing protein 3 (Fragment) OS=Mus musculus GN=Atad3a PE=4 SV=1 - [V9GWS5_MOUSE]	13.39
P03975	0	0	54722.5	0	0	0	0	0	0	IgE-binding protein OS=Mus musculus GN=Iap PE=2 SV=1 - [IGEB_MOUSE]	3.23
P16332	0	0	346761	0	0	0	0	0	0	Methylmalonyl-CoA mutase, mitochondrial OS=Mus musculus GN=Mut PE=1 SV=2 - [MUTA_MOUSE]	2.67
P43276	0	0	1.37446e+06	0	0	0	0	0	0	Histone H1.5 OS=Mus musculus GN=Hist1h1b PE=1 SV=2 - [H15_MOUSE]	5.83
P83093	0	0	3.04776e+06	0	0	0	0	0	0	Stromal interaction molecule 2 OS=Mus musculus GN=Stim2 PE=1 SV=2 - [STIM2_MOUSE]	3.08
Q61655	0	0	631488	0	0	0	0	0	0	ATP-dependent RNA helicase DDX19A OS=Mus musculus GN=Ddx19a PE=2 SV=2 - [DD19A_MOUSE]	5.02
Q69ZL1	0	0	162674	0	0	0	0	0	0	FYVE, RhoGEF and PH domain-containing protein 6 OS=Mus musculus GN=Fgd6 PE=1 SV=2 - [FGD6_MOUSE]	1.64
Q8BMS4	0	0	157823	0	0	0	0	0	0	Hexaprenyldihydroxybenzoate methyltransferase, mitochondrial OS=Mus musculus GN=Coq3 PE=1 SV=1 - [COQ3_MOUSE]	4.32
Q8K0Z7	0	0	877945	0	0	0	0	0	0	Translational activator of cytochrome c oxidase 1 OS=Mus musculus GN=Taco1 PE=1 SV=1 - [TACO1_MOUSE]	8.84
Q8QZS1	0	0	216757	0	0	0	0	0	0	3-hydroxyisobutyryl-CoA hydrolase, mitochondrial OS=Mus musculus GN=Hibch PE=1 SV=1 - [HIBCH_MOUSE]	2.34
Q9QYR9	0	0	643821	0	0	0	0	0	0	Acyl-coenzyme A thioesterase 2, mitochondrial OS=Mus musculus GN=Acot2 PE=1 SV=2 - [ACOT2_MOUSE]	5.08
S4R2F7	0	0	241583	0	0	0	0	0	0	RNA-binding protein 25 OS=Mus musculus GN=Rbm25 PE=4 SV=1 - [S4R2F7_MOUSE]	8.25
P62311	0	0	0	123222	0	0	0	0	0	U6 snRNA-associated Sm-like protein LSm3 OS=Mus musculus GN=Lsm3 PE=3 SV=2 - [LSM3_MOUSE]	11.76
F8WJG3	0	0	0	1.04101e+06	0	0	0	0	0	Transformer-2 protein homolog beta OS=Mus musculus GN=Tra2b PE=2 SV=1 - [F8WJG3_MOUSE]	8.51
B8JKK2	0	0	0	597359	0	0	0	0	0	Ribosomal protein L15 (Fragment) OS=Mus musculus GN=Rpl15 PE=2 SV=1 - [B8JKK2_MOUSE]	14.95
E9PUE8	0	0	0	0	0	0	0	0	0	ATP-binding cassette sub-family C member 9 OS=Mus musculus GN=Abcc9 PE=2 SV=1 - [E9PUE8_MOUSE]	0.91
E9Q5P6	0	0	0	1.61422e+06	0	0	0	0	0	Protein Pdzrn4 OS=Mus musculus GN=Pdzrn4 PE=2 SV=1 - [E9Q5P6_MOUSE]	2.19
F6SL78	0	0	0	544005	0	0	0	0	0	H/ACA ribonucleoprotein complex subunit 1 (Fragment) OS=Mus musculus GN=Gar1 PE=2 SV=1 - [F6SL78_MOUSE]	16.46
F6V8R7	0	0	0	1.03959e+06	0	0	0	0	0	Replication protein A 32 kDa subunit (Fragment) OS=Mus musculus GN=Rpa2 PE=2 SV=1 - [F6V8R7_MOUSE]	20
F8WGN6	0	0	0	1.00272e+06	0	0	0	0	0	Kinesin-like protein KIF21A OS=Mus musculus GN=Kif21a PE=2 SV=1 - [F8WGN6_MOUSE]	0.98
G3X9X5	0	0	0	0	0	0	0	0	0	Zinc finger CCCH type, antiviral 1, isoform CRA_b OS=Mus musculus GN=Zc3hav1 PE=4 SV=1 - [G3X9X5_MOUSE]	1.93
H9H9R5	0	0	0	3.06263e+06	0	0	0	0	0	Cytochrome P450 4V2 (Fragment) OS=Mus musculus GN=Cyp4v3 PE=3 SV=1 - [H9H9R5_MOUSE]	10.47
O88325	0	0	0	1.03248e+06	0	0	0	0	0	Alpha-N-acetylglucosaminidase OS=Mus musculus GN=Naglu PE=2 SV=1 - [O88325_MOUSE]	2.17
P20060	0	0	0	840316	0	0	0	0	0	Beta-hexosaminidase subunit beta OS=Mus musculus GN=Hexb PE=2 SV=2 - [HEXB_MOUSE]	3.36
P28661	0	0	0	937968	0	0	0	0	0	Septin-4 OS=Mus musculus GN=Sept4 PE=1 SV=1 - [SEPT4_MOUSE]	3.97
P63254	0	0	0	974123	0	0	0	0	0	Cysteine-rich protein 1 OS=Mus musculus GN=Crip1 PE=1 SV=2 - [CRIP1_MOUSE]	18.18
Q3TUE1	0	0	0	723838	0	0	0	0	0	Far upstream element-binding protein 1 OS=Mus musculus GN=Fubp1 PE=2 SV=1 - [Q3TUE1_MOUSE]	3.12
Q5SUQ9	0	0	0	171243	0	0	0	0	0	CST complex subunit CTC1 OS=Mus musculus GN=Ctc1 PE=1 SV=2 - [CTC1_MOUSE]	1.73
Q8BGD9	0	0	0	385660	0	0	0	0	0	Eukaryotic translation initiation factor 4B OS=Mus musculus GN=Eif4b PE=1 SV=1 - [IF4B_MOUSE]	4.09
Q8K3I9	0	0	0	1.5787e+06	0	0	0	0	0	Glucocorticoid-induced transcript 1 protein OS=Mus musculus GN=Glcci1 PE=1 SV=1 - [GLCI1_MOUSE]	3.17
E9PXX0	0	0	0	6.53775e+06	0	0	0	0	0	Protein Cngb1 OS=Mus musculus GN=Cngb1 PE=4 SV=2 - [E9PXX0_MOUSE]	3.58
Q8BP67	0	0	0	0	829350	0	0	0	0	60S ribosomal protein L24 OS=Mus musculus GN=Rpl24 PE=1 SV=2 - [RL24_MOUSE]	8.28
P62305	0	0	0	0	2.19965e+06	0	0	0	0	Small nuclear ribonucleoprotein E OS=Mus musculus GN=Snrpe PE=2 SV=1 - [RUXE_MOUSE]	17.39
E9PWM7	0	0	0	0	844457	0	0	0	0	Guanine nucleotide-binding protein G(I)/G(S)/G(T) subunit beta-2 OS=Mus musculus GN=Gnb2 PE=4 SV=1 - [E9PWM7_MOUSE]	8.75
A2A610	0	0	0	0	1.07964e+06	0	0	0	0	Guanine nucleotide-binding protein G(s) subunit alpha isoforms short OS=Mus musculus GN=Gnas PE=2 SV=1 - [A2A610_MOUSE]	12.09
A2A6H1	0	0	0	0	412047	0	0	0	0	LIM and SH3 domain protein 1 (Fragment) OS=Mus musculus GN=Lasp1 PE=2 SV=1 - [A2A6H1_MOUSE]	21.43
A2AKI5	0	0	0	0	0	0	0	0	0	Integrin alpha-V light chain OS=Mus musculus GN=Itgav PE=2 SV=1 - [A2AKI5_MOUSE]	2.98
A6H5X4	0	0	0	0	478624	0	0	0	0	PHD finger protein 11 OS=Mus musculus GN=Phf11 PE=2 SV=1 - [PHF11_MOUSE]	8.61
B0R1E3	0	0	0	0	1.41622e+06	0	0	0	0	Histidine triad nucleotide-binding protein 1 OS=Mus musculus GN=Hint1 PE=2 SV=1 - [B0R1E3_MOUSE]	11.76
B7ZCP4	0	0	0	0	405098	0	0	0	0	Copine-1 OS=Mus musculus GN=Cpne1 PE=2 SV=1 - [B7ZCP4_MOUSE]	4.17
B8JJB1	0	0	0	0	1.69801e+06	0	0	0	0	PDZ and LIM domain protein 7 (Fragment) OS=Mus musculus GN=Pdlim7 PE=2 SV=1 - [B8JJB1_MOUSE]	25.86
D3YUE8	0	0	0	0	0	0	0	0	0	Phosphoglycerate mutase (Fragment) OS=Mus musculus GN=Bpgm PE=2 SV=1 - [D3YUE8_MOUSE]	9.85
D3YWH0	0	0	0	0	2.45702e+06	0	0	0	0	Procollagen C-endopeptidase enhancer 1 (Fragment) OS=Mus musculus GN=Pcolce PE=2 SV=1 - [D3YWH0_MOUSE]	16.13
D3YZV5	0	0	0	0	426182	0	0	0	0	SHC-transforming protein 1 (Fragment) OS=Mus musculus GN=Shc1 PE=2 SV=1 - [D3YZV5_MOUSE]	15.12
D3Z4A4	0	0	0	0	1.66459e+06	0	0	0	0	Peroxiredoxin-2 (Fragment) OS=Mus musculus GN=Prdx2 PE=2 SV=1 - [D3Z4A4_MOUSE]	12.24
E0CZA1	0	0	0	0	0	0	0	0	0	T-complex protein 1 subunit epsilon (Fragment) OS=Mus musculus GN=Cct5 PE=2 SV=1 - [E0CZA1_MOUSE]	15.08
E9PYZ8	0	0	0	0	0	0	0	0	0	Calcium/calmodulin-dependent protein kinase type II subunit delta OS=Mus musculus GN=Camk2d PE=2 SV=1 - [E9PYZ8_MOUSE]	27.03
E9Q0W3	0	0	0	0	975141	0	0	0	0	Polypyrimidine tract-binding protein 1 (Fragment) OS=Mus musculus GN=Ptbp1 PE=2 SV=1 - [E9Q0W3_MOUSE]	36.36
E9Q2X6	0	0	0	0	986101	0	0	0	0	Structural maintenance of chromosomes protein OS=Mus musculus GN=Smc4 PE=2 SV=1 - [E9Q2X6_MOUSE]	1.82
E9Q5H2	0	0	0	0	0	0	0	0	0	Acidic leucine-rich nuclear phosphoprotein 32 family member E (Fragment) OS=Mus musculus GN=Anp32e PE=2 SV=1 - [E9Q5H2_MOUSE]	17.76
E9QPX1	0	0	0	0	669787	0	0	0	0	Collagen alpha-1(XVIII) chain OS=Mus musculus GN=Col18a1 PE=2 SV=1 - [E9QPX1_MOUSE]	0.96
F6S7U1	0	0	0	0	2.38357e+06	0	0	0	0	Protein C030046E11Rik (Fragment) OS=Mus musculus GN=C030046E11Rik PE=4 SV=1 - [F6S7U1_MOUSE]	2.13
F6T4M4	0	0	0	0	5.44885e+06	0	0	0	0	Serine/arginine repetitive matrix protein 1 (Fragment) OS=Mus musculus GN=Srrm1 PE=2 SV=1 - [F6T4M4_MOUSE]	6.43
F6UFB9	0	0	0	0	1.04169e+06	0	0	0	0	ADP-ribosylation factor 4 (Fragment) OS=Mus musculus GN=Arf4 PE=4 SV=1 - [F6UFB9_MOUSE]	16.67
F7AD47	0	0	0	0	2.15437e+06	0	0	0	0	Protein Obsl1 (Fragment) OS=Mus musculus GN=Obsl1 PE=4 SV=1 - [F7AD47_MOUSE]	1.29
F7B603	0	0	0	0	429589	0	0	0	0	Versican core protein (Fragment) OS=Mus musculus GN=Vcan PE=4 SV=1 - [F7B603_MOUSE]	11.35
H3BKA1	0	0	0	0	1.29905e+06	0	0	0	0	3-ketoacyl-CoA thiolase A, peroxisomal (Fragment) OS=Mus musculus GN=Acaa1a PE=2 SV=1 - [H3BKA1_MOUSE]	12.56
O54962	0	0	0	0	1.82924e+06	0	0	0	0	Barrier-to-autointegration factor OS=Mus musculus GN=Banf1 PE=1 SV=1 - [BAF_MOUSE]	29.21
O88207	0	0	0	0	2.53277e+06	0	0	0	0	Collagen alpha-1(V) chain OS=Mus musculus GN=Col5a1 PE=2 SV=2 - [CO5A1_MOUSE]	1.58
P08030	0	0	0	0	489721	0	0	0	0	Adenine phosphoribosyltransferase OS=Mus musculus GN=Aprt PE=1 SV=2 - [APT_MOUSE]	7.22
P09411	0	0	0	0	1.14852e+06	0	0	0	0	Phosphoglycerate kinase 1 OS=Mus musculus GN=Pgk1 PE=1 SV=4 - [PGK1_MOUSE]	2.64
P14426	0	0	0	0	1.4412e+06	0	0	0	0	H-2 class I histocompatibility antigen, D-K alpha chain OS=Mus musculus GN=H2-D1 PE=1 SV=1 - [HA13_MOUSE]	3.04
P17918	0	0	0	0	796722	0	0	0	0	Proliferating cell nuclear antigen OS=Mus musculus GN=Pcna PE=1 SV=2 - [PCNA_MOUSE]	8.05
P19096	0	0	0	0	309681	0	0	0	0	Fatty acid synthase OS=Mus musculus GN=Fasn PE=1 SV=2 - [FAS_MOUSE]	0.92
P35441	0	0	0	0	2.22082e+06	0	0	0	0	Thrombospondin-1 OS=Mus musculus GN=Thbs1 PE=1 SV=1 - [TSP1_MOUSE]	0.94
P37913	0	0	0	0	506093	0	0	0	0	DNA ligase 1 OS=Mus musculus GN=Lig1 PE=1 SV=2 - [DNLI1_MOUSE]	2.18
P45376	0	0	0	0	1.58828e+06	0	0	0	0	Aldose reductase OS=Mus musculus GN=Akr1b1 PE=1 SV=3 - [ALDR_MOUSE]	4.43
P45377	0	0	0	0	368339	0	0	0	0	Aldose reductase-related protein 2 OS=Mus musculus GN=Akr1b8 PE=1 SV=2 - [ALD2_MOUSE]	6.33
P46935	0	0	0	0	1.25438e+06	0	0	0	0	E3 ubiquitin-protein ligase NEDD4 OS=Mus musculus GN=Nedd4 PE=1 SV=3 - [NEDD4_MOUSE]	4.17
P49718	0	0	0	0	0	0	0	0	0	DNA replication licensing factor MCM5 OS=Mus musculus GN=Mcm5 PE=2 SV=1 - [MCM5_MOUSE]	2.46
P70169	0	0	0	0	0	0	0	0	0	Double C2-like domain-containing protein beta OS=Mus musculus GN=Doc2b PE=1 SV=2 - [DOC2B_MOUSE]	5.34
P70698	0	0	0	0	1.22471e+06	0	0	0	0	CTP synthase 1 OS=Mus musculus GN=Ctps1 PE=1 SV=2 - [PYRG1_MOUSE]	2.03
Q0KL02	0	0	0	0	433537	0	0	0	0	Triple functional domain protein OS=Mus musculus GN=Trio PE=1 SV=3 - [TRIO_MOUSE]	0.81
Q1EHW4	0	0	0	0	102458	0	0	0	0	Histone deacetylase complex subunit SAP25 OS=Mus musculus GN=Sap25 PE=1 SV=1 - [SAP25_MOUSE]	13.98
Q3UV17	0	0	0	0	3.54081e+06	0	0	0	0	Keratin, type II cytoskeletal 2 oral OS=Mus musculus GN=Krt76 PE=2 SV=1 - [K22O_MOUSE]	1.52
Q5SWI1	0	0	0	0	0	0	0	0	0	Breast carcinoma-amplified sequence 3 homolog (Fragment) OS=Mus musculus GN=Bcas3 PE=2 SV=1 - [Q5SWI1_MOUSE]	13.94
Q60749	0	0	0	0	68263.8	0	0	0	0	KH domain-containing, RNA-binding, signal transduction-associated protein 1 OS=Mus musculus GN=Khdrbs1 PE=1 SV=2 - [KHDR1_MOUSE]	3.16
Q62000	0	0	0	0	792779	0	0	0	0	Mimecan OS=Mus musculus GN=Ogn PE=2 SV=1 - [MIME_MOUSE]	6.38
Q6VNB8	0	0	0	0	330462	0	0	0	0	WD repeat and FYVE domain-containing protein 3 OS=Mus musculus GN=Wdfy3 PE=1 SV=1 - [WDFY3_MOUSE]	0.2
Q71LX4	0	0	0	0	200290	0	0	0	0	Talin-2 OS=Mus musculus GN=Tln2 PE=1 SV=3 - [TLN2_MOUSE]	0.34
Q792Z1	0	0	0	0	1.08597e+06	0	0	0	0	MCG140784 OS=Mus musculus GN=Try10 PE=2 SV=1 - [Q792Z1_MOUSE]	8.13
Q8BGQ7	0	0	0	0	361822	0	0	0	0	Alanine--tRNA ligase, cytoplasmic OS=Mus musculus GN=Aars PE=1 SV=1 - [SYAC_MOUSE]	1.96
Q8BJ56	0	0	0	0	1.72035e+06	0	0	0	0	Patatin-like phospholipase domain-containing protein 2 OS=Mus musculus GN=Pnpla2 PE=1 SV=1 - [PLPL2_MOUSE]	1.85
Q8BP47	0	0	0	0	1.36539e+06	0	0	0	0	Asparagine--tRNA ligase, cytoplasmic OS=Mus musculus GN=Nars PE=1 SV=2 - [SYNC_MOUSE]	2.5
Q8C5K5	0	0	0	0	0	0	0	0	0	Uncharacterized protein CXorf38 homolog OS=Mus musculus PE=2 SV=1 - [CX038_MOUSE]	7.19
Q8VCQ8	0	0	0	0	656900	0	0	0	0	Caldesmon 1 OS=Mus musculus GN=Cald1 PE=2 SV=1 - [Q8VCQ8_MOUSE]	3.77
Q8VDP4	0	0	0	0	629899	0	0	0	0	Cell cycle and apoptosis regulator protein 2 OS=Mus musculus GN=Ccar2 PE=1 SV=2 - [CCAR2_MOUSE]	1.52
Q91V14	0	0	0	0	0	0	0	0	0	Solute carrier family 12 member 5 OS=Mus musculus GN=Slc12a5 PE=1 SV=2 - [S12A5_MOUSE]	1.67
Q921K8	0	0	0	0	0	0	0	0	0	Protein FAM115C OS=Mus musculus GN=Fam115c PE=2 SV=1 - [F115C_MOUSE]	2.29
Q9CQV8	0	0	0	0	699044	0	0	0	0	14-3-3 protein beta/alpha OS=Mus musculus GN=Ywhab PE=1 SV=3 - [1433B_MOUSE]	11.79
Q9D3F7	0	0	0	0	1.31303e+06	0	0	0	0	DNA damage-inducible transcript 4 protein OS=Mus musculus GN=Ddit4 PE=1 SV=1 - [DDIT4_MOUSE]	12.66
Q9DCL9	0	0	0	0	74910.7	0	0	0	0	Multifunctional protein ADE2 OS=Mus musculus GN=Paics PE=1 SV=4 - [PUR6_MOUSE]	3.06
Q9EQQ2	0	0	0	0	227041	0	0	0	0	Protein YIPF5 OS=Mus musculus GN=Yipf5 PE=2 SV=1 - [YIPF5_MOUSE]	4.67
Q9JHX2	0	0	0	0	217810	0	0	0	0	Transcription factor Sp5 OS=Mus musculus GN=Sp5 PE=2 SV=1 - [SP5_MOUSE]	2.01
Q9JJ28	0	0	0	0	0	0	0	0	0	Protein flightless-1 homolog OS=Mus musculus GN=Flii PE=1 SV=1 - [FLII_MOUSE]	1.89
Q9WU78	0	0	0	0	538762	0	0	0	0	Programmed cell death 6-interacting protein OS=Mus musculus GN=Pdcd6ip PE=1 SV=3 - [PDC6I_MOUSE]	2.99
Q9Z175	0	0	0	0	849172	0	0	0	0	Lysyl oxidase homolog 3 OS=Mus musculus GN=Loxl3 PE=2 SV=2 - [LOXL3_MOUSE]	1.86
Q9Z1Q5	0	0	0	0	3.95919e+06	0	0	0	0	Chloride intracellular channel protein 1 OS=Mus musculus GN=Clic1 PE=1 SV=3 - [CLIC1_MOUSE]	7.47
P62192	0	0	0	0	0	780155	0	0	0	26S protease regulatory subunit 4 OS=Mus musculus GN=Psmc1 PE=1 SV=1 - [PRS4_MOUSE]	5.68
P62843	0	0	0	0	0	446650	0	0	0	40S ribosomal protein S15 OS=Mus musculus GN=Rps15 PE=2 SV=2 - [RS15_MOUSE]	15.17
P62849	0	0	0	0	0	623565	0	0	0	40S ribosomal protein S24 OS=Mus musculus GN=Rps24 PE=2 SV=1 - [RS24_MOUSE]	11.28
A2A8T1	0	0	0	0	0	37418.1	0	0	0	MCG141487 OS=Mus musculus GN=Cyp4a32 PE=3 SV=1 - [A2A8T1_MOUSE]	3.34
A2AJT3	0	0	0	0	0	0	0	0	0	Arginine/serine-rich protein PNISR OS=Mus musculus GN=Sfrs18 PE=4 SV=1 - [A2AJT3_MOUSE]	5.36
B1ARA3	0	0	0	0	0	174819	0	0	0	60S ribosomal protein L26 (Fragment) OS=Mus musculus GN=Rpl26 PE=2 SV=1 - [B1ARA3_MOUSE]	8.74
B1ASC0	0	0	0	0	0	0	0	0	0	Brain-specific angiogenesis inhibitor 2 OS=Mus musculus GN=Bai2 PE=2 SV=2 - [B1ASC0_MOUSE]	1.09
B1ASE2	0	0	0	0	0	1.20237e+06	0	0	0	ATP synthase subunit d, mitochondrial (Fragment) OS=Mus musculus GN=Atp5h PE=2 SV=1 - [B1ASE2_MOUSE]	12.32
B9EHJ3	0	0	0	0	0	237277	0	0	0	Tight junction protein ZO-1 OS=Mus musculus GN=Tjp1 PE=2 SV=1 - [B9EHJ3_MOUSE]	1.13
E9PYG9	0	0	0	0	0	330520	0	0	0	Deoxynucleoside triphosphate triphosphohydrolase SAMHD1 OS=Mus musculus GN=Samhd1 PE=2 SV=1 - [E9PYG9_MOUSE]	4.3
E9Q0S6	0	0	0	0	0	1.73013e+06	0	0	0	Protein Tns1 OS=Mus musculus GN=Tns1 PE=2 SV=1 - [E9Q0S6_MOUSE]	1.11
E9Q0T8	0	0	0	0	0	933786	0	0	0	Protein Dnah7a OS=Mus musculus GN=Dnah7a PE=2 SV=2 - [E9Q0T8_MOUSE]	0.55
E9Q8K8	0	0	0	0	0	419292	0	0	0	Zinc finger CCCH domain-containing protein 4 OS=Mus musculus GN=Zc3h4 PE=4 SV=1 - [E9Q8K8_MOUSE]	1.27
E9QAM4	0	0	0	0	0	1.73531e+06	0	0	0	Protein-arginine deiminase type-3 OS=Mus musculus GN=Padi3 PE=2 SV=1 - [E9QAM4_MOUSE]	4.28
E9QLA5	0	0	0	0	0	409229	0	0	0	Inverted formin-2 OS=Mus musculus GN=Inf2 PE=4 SV=1 - [E9QLA5_MOUSE]	1.65
F6WF36	0	0	0	0	0	670404	0	0	0	MAP7 domain-containing protein 1 (Fragment) OS=Mus musculus GN=Map7d1 PE=4 SV=1 - [F6WF36_MOUSE]	2.88
F8WI95	0	0	0	0	0	0	0	0	0	Methylthioribose-1-phosphate isomerase (Fragment) OS=Mus musculus GN=Mri1 PE=3 SV=1 - [F8WI95_MOUSE]	5.06
S4R1N6	0	0	0	0	0	548784	0	0	0	40S ribosomal protein S18 OS=Mus musculus GN=Rps18 PE=3 SV=1 - [S4R1N6_MOUSE]	18.69
H3BKN0	0	0	0	0	0	700054	0	0	0	tRNA (cytosine(34)-C(5))-methyltransferase OS=Mus musculus GN=Nsun2 PE=2 SV=1 - [H3BKN0_MOUSE]	3.32
J3QNB0	0	0	0	0	0	1.03366e+06	0	0	0	MCG8837 OS=Mus musculus GN=Gm10704 PE=4 SV=1 - [J3QNB0_MOUSE]	8.2
O54931	0	0	0	0	0	0	0	0	0	A-kinase anchor protein 2 OS=Mus musculus GN=Akap2 PE=1 SV=3 - [AKAP2_MOUSE]	2.13
O70172	0	0	0	0	0	341967	0	0	0	Phosphatidylinositol 5-phosphate 4-kinase type-2 alpha OS=Mus musculus GN=Pip4k2a PE=1 SV=1 - [PI42A_MOUSE]	2.22
O88492	0	0	0	0	0	261854	0	0	0	Perilipin-4 OS=Mus musculus GN=Plin4 PE=1 SV=2 - [PLIN4_MOUSE]	2.35
P05132	0	0	0	0	0	253494	0	0	0	cAMP-dependent protein kinase catalytic subunit alpha OS=Mus musculus GN=Prkaca PE=1 SV=3 - [KAPCA_MOUSE]	3.99
P22339	0	0	0	0	0	5.77733e+06	0	0	0	Growth arrest and DNA damage-inducible protein GADD45 beta OS=Mus musculus GN=Gadd45b PE=1 SV=1 - [GA45B_MOUSE]	10.63
P33146	0	0	0	0	0	409788	0	0	0	Cadherin-15 OS=Mus musculus GN=Cdh15 PE=1 SV=3 - [CAD15_MOUSE]	1.91
Q05186	0	0	0	0	0	578526	0	0	0	Reticulocalbin-1 OS=Mus musculus GN=Rcn1 PE=1 SV=1 - [RCN1_MOUSE]	4.92
Q3V1Z5	0	0	0	0	0	894521	0	0	0	Protein Rps4l OS=Mus musculus GN=Rps4l PE=2 SV=1 - [Q3V1Z5_MOUSE]	3.82
Q543V3	0	0	0	0	0	288589	0	0	0	Insulin receptor substrate 1 OS=Mus musculus GN=Irs1 PE=2 SV=1 - [Q543V3_MOUSE]	1.3
Q569Z5	0	0	0	0	0	623838	0	0	0	Probable ATP-dependent RNA helicase DDX46 OS=Mus musculus GN=Ddx46 PE=1 SV=2 - [DDX46_MOUSE]	2.23
Q5BKR2	0	0	0	0	0	22811.9	0	0	0	Mitochondrial sodium/hydrogen exchanger 9B2 OS=Mus musculus GN=Slc9b2 PE=2 SV=2 - [SL9B2_MOUSE]	2.01
Q6P549	0	0	0	0	0	428209	0	0	0	Phosphatidylinositol 3,4,5-trisphosphate 5-phosphatase 2 OS=Mus musculus GN=Inppl1 PE=1 SV=1 - [SHIP2_MOUSE]	1.03
Q6ZWZ7	0	0	0	0	0	2.33718e+06	0	0	0	60S ribosomal protein L17 OS=Mus musculus GN=Rpl17 PE=2 SV=1 - [Q6ZWZ7_MOUSE]	17.39
Q8BH64	0	0	0	0	0	216527	0	0	0	EH domain-containing protein 2 OS=Mus musculus GN=Ehd2 PE=1 SV=1 - [EHD2_MOUSE]	2.21
Q8BJ05	0	0	0	0	0	0	0	0	0	Zinc finger CCCH domain-containing protein 14 OS=Mus musculus GN=Zc3h14 PE=1 SV=1 - [ZC3HE_MOUSE]	1.5
Q8C5W4	0	0	0	0	0	62682.3	0	0	0	MORC family CW-type zinc finger protein 2B OS=Mus musculus GN=Morc2b PE=2 SV=2 - [MOR2B_MOUSE]	1.17
Q8VEM8	0	0	0	0	0	827349	0	0	0	Phosphate carrier protein, mitochondrial OS=Mus musculus GN=Slc25a3 PE=1 SV=1 - [MPCP_MOUSE]	3.36
Q91YR7	0	0	0	0	0	1.2784e+06	0	0	0	Pre-mRNA-processing factor 6 OS=Mus musculus GN=Prpf6 PE=2 SV=1 - [PRP6_MOUSE]	2.13
Q99JW4	0	0	0	0	0	214948	0	0	0	LIM and senescent cell antigen-like-containing domain protein 1 OS=Mus musculus GN=Lims1 PE=1 SV=3 - [LIMS1_MOUSE]	3.69
Q99KQ4	0	0	0	0	0	660005	0	0	0	Nicotinamide phosphoribosyltransferase OS=Mus musculus GN=Nampt PE=1 SV=1 - [NAMPT_MOUSE]	2.65
Q99L45	0	0	0	0	0	1.52222e+06	0	0	0	Eukaryotic translation initiation factor 2 subunit 2 OS=Mus musculus GN=Eif2s2 PE=1 SV=1 - [IF2B_MOUSE]	11.18
Q9CVI2	0	0	0	0	0	1.7126e+06	0	0	0	Protein FAM133B OS=Mus musculus GN=Fam133b PE=1 SV=3 - [F133B_MOUSE]	4.49
Q9DBE9	0	0	0	0	0	578668	0	0	0	pre-rRNA processing protein FTSJ3 OS=Mus musculus GN=Ftsj3 PE=1 SV=1 - [SPB1_MOUSE]	2.74
Q9DCC4	0	0	0	0	0	82590.6	0	0	0	Pyrroline-5-carboxylate reductase 3 OS=Mus musculus GN=Pycrl PE=2 SV=2 - [P5CR3_MOUSE]	4.74
Q9JIF7	0	0	0	0	0	1.43659e+06	0	0	0	Coatomer subunit beta OS=Mus musculus GN=Copb1 PE=1 SV=1 - [COPB_MOUSE]	3.36
Q9JJI8	0	0	0	0	0	1.6025e+06	0	0	0	60S ribosomal protein L38 OS=Mus musculus GN=Rpl38 PE=2 SV=3 - [RL38_MOUSE]	18.57
Q9QZE5	0	0	0	0	0	714309	0	0	0	Coatomer subunit gamma-1 OS=Mus musculus GN=Copg1 PE=2 SV=1 - [COPG1_MOUSE]	3.09
Q9Z1M2	0	0	0	0	0	224939	0	0	0	Interferon-g induced GTPase OS=Mus musculus GN=Irgm2 PE=2 SV=1 - [Q9Z1M2_MOUSE]	4.05
S4R1M5	0	0	0	0	0	441466	0	0	0	Arginine/serine-rich coiled-coil protein 2 OS=Mus musculus GN=Rsrc2 PE=4 SV=1 - [S4R1M5_MOUSE]	4.93
S4R2L9	0	0	0	0	0	306542	0	0	0	Protein PRRC2C (Fragment) OS=Mus musculus GN=Prrc2c PE=4 SV=1 - [S4R2L9_MOUSE]	1.65
P51410	0	0	0	0	0	0	331992	0	0	60S ribosomal protein L9 OS=Mus musculus GN=Rpl9 PE=1 SV=2 - [RL9_MOUSE]	9.38
Q9WUT3	0	0	0	0	0	0	2.83605e+06	0	0	Ribosomal protein S6 kinase alpha-2 OS=Mus musculus GN=Rps6ka2 PE=1 SV=1 - [KS6A2_MOUSE]	2.73
Q3URK3	0	0	0	0	0	0	0	0	0	Methylcytosine dioxygenase TET1 OS=Mus musculus GN=Tet1 PE=1 SV=2 - [TET1_MOUSE]	0.3

## Sheet: Sheet3
Search report summary of file(s):
- C:\Henrik\Yoshi ON pulldown\HJ_Yoshi_v2_90min_3of20_1.msf
- C:\Henrik\Yoshi ON pulldown\HJ_Yoshi_v2_90min_3of20_2.msf
- C:\Henrik\Yoshi ON pulldown\HJ_Yoshi_v2_90min_3of20_3.msf
- C:\Henrik\Yoshi ON pulldown\HJ_Yoshi_v2_90min_3of20_4.msf
- C:\Henrik\Yoshi ON pulldown\HJ_Yoshi_v2_90min_3of20_5.msf
- C:\Henrik\Yoshi ON pulldown\HJ_Yoshi_v2_90min_3of20_6.msf
- C:\Henrik\Yoshi ON pulldown\HJ_Yoshi_v2_90min_3of20_7.msf
- C:\Henrik\Yoshi ON pulldown\HJ_Yoshi_v2_90min_3of20_8.msf
- C:\Henrik\Yoshi ON pulldown\HJ_Yoshi_v2_90min_3of20_9.msf
Created with Discoverer version: 1.4.0.288
================================================================================
Number of filtered/unfiltered result items:
- 574/583 protein group(s)
- 1364/1364 merged protein(s)
- 3205/3205 peptide(s)
- 10506/10506 PSM(s)
- 150718/150718 search input(s)
================================================================================
Peptide Grouping Options
- Show peptide groups: True
- Group peptides by: Mass and Sequence
Protein Grouping Options
- Enable protein grouping: True
- Consider leucine and isoleucine as equal: True
- Consider only PSMs with confidence at least: High
- Consider only PSMs with delta Cn better than: 0.15
- Apply strict maximum parsimony principle: True
Data reduction filters:
#NAME?
No result filters applied
================================================================================
Summary of file C:\Henrik\Yoshi ON pulldown\HJ_Yoshi_v2_90min_3of20_1.msf
Workflow created with Discoverer version: 1.4.0.288 (DBVersion:79)
================================================================================
Search name: HJ_Yoshi_v2_90min_3of20_1
Search description: -
Search date: 03/20/2014 18:12:07
================================================================================
The pipeline tree:
------------------
|-(0) Spectrum Files
|-(1) Spectrum Selector
|-(2) Scan Event Filter
|-(3) SEQUEST
|-(4) Percolator
|-(5) Event Detector
|-(6) Precursor Ions Area Detector
------------------------------------------------------------------------------
Processing node 0: Spectrum Files
------------------------------------------------------------------------------
Input Data:
-----------------------------
File Name(s): C:\Henrik\Yoshi ON pulldown\HJ_Yoshi_v2_90min_3of20_1.raw
------------------------------------------------------------------------------
Processing node 1: Spectrum Selector
------------------------------------------------------------------------------
1. General Settings:
-----------------------------
Precursor Selection: Use MS1 Precursor
Use New Precursor Reevaluation: True
2. Spectrum Properties Filter:
-----------------------------
Lower RT Limit: 0
Upper RT Limit: 0
First Scan: 0
Last Scan: 0
Lowest Charge State: 2
Highest Charge State: 7
Min. Precursor Mass: 350 Da
Max. Precursor Mass: 7000 Da
Total Intensity Threshold: 0
Minimum Peak Count: 1
3. Scan Event Filters:
-----------------------------
MS Order: Is MS2
Min. Collision Energy: 0
Max. Collision Energy: 1000
Scan Type: Is Full
4. Peak Filters:
-----------------------------
S/N Threshold (FT-only): 1.5
5. Replacements for Unrecognized Properties:
-----------------------------
Unrecognized Charge Replacements: Automatic
Unrecognized Mass Analyzer Replacements: ITMS
Unrecognized MS Order Replacements: MS2
Unrecognized Activation Type Replacements: HCD
Unrecognized Polarity Replacements: +
6. Just for Testing:
-----------------------------
Precursor Clipping Range Before: 2.5 Da
Precursor Clipping Range After: 5.5 Da
------------------------------------------------------------------------------
Processing node 2: Scan Event Filter
------------------------------------------------------------------------------
Filter Settings:
-----------------------------
Mass Analyzer: Is ITMS
Activation Type: Is CID
Min. Collision Energy: 0
Max. Collision Energy: 1000
------------------------------------------------------------------------------
Processing node 3: SEQUEST
------------------------------------------------------------------------------
1. Input Data:
-----------------------------
Protein Database: uniprot-mouse_ref_prot_140320.fasta
Enzyme Name: Trypsin (Full)
Maximum Missed Cleavage Sites: 2
1.1 Peptide Scoring Options:
-----------------------------
Maximum Peptides Considered: 500
Maximum Peptides Output: 10
Calculate Probability Scores: False
Absolute XCorr Threshold: 0.4
Fragment Ion Cutoff Percentage: 0.1
Peptide Without Protein XCorr Threshold: 1.5
1.2 Protein Scoring Options:
-----------------------------
Maximum Protein References Per Peptide: 100
Protein Relevance Threshold: 1.5
Peptide Relevance Factor: 0.4
2. Tolerances:
-----------------------------
Precursor Mass Tolerance: 10 ppm
Fragment Mass Tolerance: 0.36 Da
Use Average Precursor Mass: False
Use Average Fragment Masses: False
3. Ion Series:
-----------------------------
Use Neutral Loss a Ions: True
Use Neutral Loss b Ions: True
Use Neutral Loss y Ions: True
Weight of a Ions: 0
Weight of b Ions: 1
Weight of c Ions: 0
Weight of x Ions: 0
Weight of y Ions: 1
Weight of z Ions: 0
4. Dynamic Modifications:
-----------------------------
Max. Modifications Per Peptide: 4
2. Dynamic Modification: Oxidation / +15.995 Da (M)
5. Static Modifications:
-----------------------------
1. Static Modification: Carbamidomethyl / +57.021 Da (C)
------------------------------------------------------------------------------
Processing node 4: Percolator
------------------------------------------------------------------------------
1. Input Data:
-----------------------------
Maximum Delta Cn: 0.05
2. Decoy Database Search:
-----------------------------
Target FDR (Strict): 0.01
Target FDR (Relaxed): 0.05
Validation based on: q-Value
------------------------------------------------------------------------------
Processing node 5: Event Detector
------------------------------------------------------------------------------
1. General Settings:
-----------------------------
Mass Precision: 3 ppm
S/N Threshold: 1
------------------------------------------------------------------------------
Processing node 6: Precursor Ions Area Detector
------------------------------------------------------------------------------
================================================================================
Further information:
SEQUEST (3):
- Number of sequences searched: 43386
Percolator (4):
- Percolator Output: Results for SEQUEST (3):
Iteration 1 :	After the iteration step, 1929 target PSMs with q<0.01 were estimated by cross validation
Iteration 2 :	After the iteration step, 1968 target PSMs with q<0.01 were estimated by cross validation
Iteration 3 :	After the iteration step, 1978 target PSMs with q<0.01 were estimated by cross validation
Iteration 4 :	After the iteration step, 1983 target PSMs with q<0.01 were estimated by cross validation
Iteration 5 :	After the iteration step, 1984 target PSMs with q<0.01 were estimated by cross validation
Iteration 6 :	After the iteration step, 1986 target PSMs with q<0.01 were estimated by cross validation
Iteration 7 :	After the iteration step, 1988 target PSMs with q<0.01 were estimated by cross validation
Iteration 8 :	After the iteration step, 1989 target PSMs with q<0.01 were estimated by cross validation
Iteration 9 :	After the iteration step, 1990 target PSMs with q<0.01 were estimated by cross validation
Iteration 10 :	After the iteration step, 1989 target PSMs with q<0.01 were estimated by cross validation
Feature name	Raw weight	Normalized weight
XCorr	-0.2423	-0.154
SpScore	0.0015	0.2383
Delta Cn From Second PSM	0.4549	0.1447
Binomial Score	0.0532	2.0889
Isolation Interference [%]	0.0253	0.6714
MH+ [Da]	-0.0021	-1.1807
Delta Mass [Da]	52.303	0.4815
Delta Mass [ppm]	-0.2311	-1.2494
Absolute Delta Mass [Da]	-43.7045	-0.2462
Absolute Delta Mass [ppm]	-0.2861	-0.8511
Peptide Length	0.3769	1.9129
Is z=1	0	0
Is z=2	-1.4056	-0.6274
Is z=3	0.969	0.408
Is z=4	2.3755	0.4733
Is z=5	4.7681	0.2538
Is z>5	7.3975	0.0581
# Missed Cleavages	-0.3069	-0.2381
Log Peptides Matched	0	0
Log Total Intensity	-1.3066	-0.6126
Fraction Matched Intensity [%]	0.0483	0.4969
Fragment Coverage Series A, B, C [%]	-0.0152	-0.2411
Fragment Coverage Series X, Y, Z [%]	0.0516	0.9049
Log Matched Fragment Series Intensities A, B, C	-0.5945	-1.1217
Log Matched Fragment Series Intensities X, Y, Z	0.4842	0.9675
Longest Sequence Series A, B, C	0.2881	0.4383
Longest Sequence Series X, Y, Z	0.0863	0.1656
IQR Fragment Delta Mass [Da]	-2.9816	-0.2379
IQR Fragment Delta Mass [ppm]	0.0005	0.0643
Mean Fragment Delta Mass [Da]	-41.8765	-2.3322
Mean Fragment Delta Mass [ppm]	0.0105	1.1386
Mean Absolute Fragment Delta Mass [Da]	-5.211	-0.2116
Mean Absolute Fragment Delta Mass [ppm]	-0.0065	-0.5656
m0	-5.2065	-7.3971
================================================================================
Processing details:
03/20/2014 06:28 PM	(6):Precursor Ions Area Detector:	Whole quantification took 56.9 s.
03/20/2014 06:28 PM	(6):Precursor Ions Area Detector:	Storing 5553 remaining single precursor patterns ...
03/20/2014 06:28 PM	(6):Precursor Ions Area Detector:	Storing 0 precursor ion quantification results ...
03/20/2014 06:28 PM	(6):Precursor Ions Area Detector:	Storing 0 peptide verification results ...
03/20/2014 06:27 PM	(6):Precursor Ions Area Detector:	Start verification of peptides identified from SEQUEST
03/20/2014 06:27 PM	(6):Precursor Ions Area Detector:	Start quantification for file: HJ_Yoshi_v2_90min_3of20_1.raw ...
03/20/2014 06:27 PM	(5):Event Detector:	All 1 files processed in 1 min 43 s
03/20/2014 06:27 PM	(5):Event Detector:	Event proccessing finished after 1 min 34 s.
03/20/2014 06:26 PM	(5):Event Detector:	Clustering Event Peaks ...
03/20/2014 06:26 PM	(5):Event Detector:	Normalizing ...
03/20/2014 06:26 PM	(5):Event Detector:	Start Event Processing on: HJ_Yoshi_v2_90min_3of20_1.raw with scan filter: FTMS + p NSI Full ms [300,00-1700,00]
03/20/2014 06:26 PM	(3):SEQUEST:	Total search time was 5 min 53 s.
03/20/2014 06:26 PM	(4):Percolator:	Performing percolator for SEQUEST (3) took 4 min 19 s.
03/20/2014 06:26 PM	(3):SEQUEST:	Search completed
03/20/2014 06:26 PM	(3):SEQUEST:	13120 protein(s) + 12492 decoy proteins scored and inserted into result file in 24.8 s.
03/20/2014 06:25 PM	(3):SEQUEST:	13120 protein(s) scored
03/20/2014 06:25 PM	(3):SEQUEST:	Search result finalization started.
03/20/2014 06:25 PM	(4):Percolator:	Start reading Percolator results
03/20/2014 06:25 PM	(4):Percolator:	PSMId	score	q-value	posterior_error_prob	peptide	proteinIds
03/20/2014 06:25 PM	(4):Percolator:	Processing took 26.17 cpu seconds or 26 seconds wall time
03/20/2014 06:25 PM	(4):Percolator:	Calibrating statistics - calculating Posterior error probabilities (PEPs)
03/20/2014 06:25 PM	(4):Percolator:	New pi_0 estimate on merged list gives 889 peptides over q=0.0100
03/20/2014 06:25 PM	(4):Percolator:	Calibrating statistics - calculating q values
03/20/2014 06:25 PM	(4):Percolator:	Selecting pi_0=0.9149
03/20/2014 06:25 PM	(4):Percolator:	Tossing out "redundant" PSMs keeping only the best scoring PSM for each unique peptide.
03/20/2014 06:25 PM	(4):Percolator:	Merging results from 3 datasets
03/20/2014 06:25 PM	(4):Percolator:	Found 1875 target PSMs scoring over 1.0000% FDR level on testset
03/20/2014 06:25 PM	(4):Percolator:	-0.2423	0.0015	0.4549	0.0532	0.0253	-0.0021	52.303	-0.2311	-43.7045	-0.2861	0.3769	0	-1.4056	0.969	2.3755	4.7681	7.3975	-0.3069	0	-1.3066	0.0483	-0.0152	0.0516	-0.5945	0.4842	0.2881	0.0863	-2.9816	0.0005	-41.8765	0.0105	-5.211	-0.0065	-5.2065
03/20/2014 06:25 PM	(4):Percolator:	-0.154	0.2383	0.1447	2.0889	0.6714	-1.1807	0.4815	-1.2494	-0.2462	-0.8511	1.9129	0	-0.6274	0.408	0.4733	0.2538	0.0581	-0.2381	0	-0.6126	0.4969	-0.2411	0.9049	-1.1217	0.9675	0.4383	0.1656	-0.2379	0.0643	-2.3322	1.1386	-0.2116	-0.5656	-7.3971
03/20/2014 06:25 PM	(4):Percolator:	XCorr	SpScore	Delta Cn From Second PSM	Binomial Score	Isolation Interference [%]	MH+ [Da]	Delta Mass [Da]	Delta Mass [ppm]	Absolute Delta Mass [Da]	Absolute Delta Mass [ppm]	Peptide Length	Is z=1	Is z=2	Is z=3	Is z=4	Is z=5	Is z>5	# Missed Cleavages	Log Peptides Matched	Log Total Intensity	Fraction Matched Intensity [%]	Fragment Coverage Series A, B, C [%]	Fragment Coverage Series X, Y, Z [%]	Log Matched Fragment Series Intensities A, B, C	Log Matched Fragment Series Intensities X, Y, Z	Longest Sequence Series A, B, C	Longest Sequence Series X, Y, Z	IQR Fragment Delta Mass [Da]	IQR Fragment Delta Mass [ppm]	Mean Fragment Delta Mass [Da]	Mean Fragment Delta Mass [ppm]	Mean Absolute Fragment Delta Mass [Da]	Mean Absolute Fragment Delta Mass [ppm]	m0
03/20/2014 06:25 PM	(4):Percolator:	# first line contains normalized weights, second line the raw weights
03/20/2014 06:25 PM	(4):Percolator:	Obtained weights (only showing weights of first cross validation set)
03/20/2014 06:25 PM	(4):Percolator:	Iteration 10 :	After the iteration step, 1989 target PSMs with q<0.01 were estimated by cross validation
03/20/2014 06:25 PM	(4):Percolator:	Iteration 9 :	After the iteration step, 1990 target PSMs with q<0.01 were estimated by cross validation
03/20/2014 06:25 PM	(4):Percolator:	Iteration 8 :	After the iteration step, 1989 target PSMs with q<0.01 were estimated by cross validation
03/20/2014 06:25 PM	(4):Percolator:	Iteration 7 :	After the iteration step, 1988 target PSMs with q<0.01 were estimated by cross validation
03/20/2014 06:25 PM	(4):Percolator:	Iteration 6 :	After the iteration step, 1986 target PSMs with q<0.01 were estimated by cross validation
03/20/2014 06:25 PM	(4):Percolator:	Iteration 5 :	After the iteration step, 1984 target PSMs with q<0.01 were estimated by cross validation
03/20/2014 06:25 PM	(4):Percolator:	Iteration 4 :	After the iteration step, 1983 target PSMs with q<0.01 were estimated by cross validation
03/20/2014 06:25 PM	(4):Percolator:	Iteration 3 :	After the iteration step, 1978 target PSMs with q<0.01 were estimated by cross validation
03/20/2014 06:24 PM	(4):Percolator:	Iteration 2 :	After the iteration step, 1968 target PSMs with q<0.01 were estimated by cross validation
03/20/2014 06:24 PM	(4):Percolator:	Iteration 1 :	After the iteration step, 1929 target PSMs with q<0.01 were estimated by cross validation
03/20/2014 06:24 PM	(4):Percolator:	---Training with Cpos selected by cross validation, Cneg selected by cross validation, fdr=0.01
03/20/2014 06:24 PM	(4):Percolator:	Reading in data and feature calculation took 37.309 cpu seconds or 38 seconds wall time
03/20/2014 06:24 PM	(4):Percolator:	Estimating 1569 over q=0.01 in initial direction
03/20/2014 06:24 PM	(4):Percolator:	Selected feature number 4 as initial search direction, could separate 1005 positives in that direction
03/20/2014 06:24 PM	(4):Percolator:	Selected feature number 4 as initial search direction, could separate 1036 positives in that direction
03/20/2014 06:24 PM	(4):Percolator:	Selected feature number 4 as initial search direction, could separate 1098 positives in that direction
03/20/2014 06:24 PM	(4):Percolator:	selecting cneg by cross validation
03/20/2014 06:24 PM	(4):Percolator:	selecting cpos by cross validation
03/20/2014 06:24 PM	(4):Percolator:	Train/test set contains 16017 positives and 16370 negatives, size ratio=0.978436 and pi0=1
03/20/2014 06:24 PM	(4):Percolator:	31e77142-29e9-402c-9ec2-8468a9513af0 e39a792e-622c-452d-b49b-59809cad79d0 Delta Cn From Second PSM Binomial Score b8754504-e95e-476b-b9a4-454d4bb53aeb 1d91a87b-953a-4887-9f22-f75a497a3538 Delta Mass [Da] Delta Mass [ppm] Absolute Delta Mass [Da] Absolute Delta Mass [ppm] Peptide Length Is z=1 Is z=2 Is z=3 Is z=4 Is z=5 Is z>5 041eb6d5-e486-44a0-9bc1-19e25811c686 Log Peptides Matched Log Total In…
03/20/2014 06:24 PM	(4):Percolator:	Features:
03/20/2014 06:24 PM	(4):Percolator:	enzyme=Trypsin
03/20/2014 06:24 PM	(4):Percolator:	Hyperparameters fdr=0.01, Cpos=0, Cneg=0, maxNiter=10
03/20/2014 06:24 PM	(4):Percolator:	Started Thu Mar 20 18:24:18 2014
03/20/2014 06:24 PM	(4):Percolator:	C:\Program Files\Thermo\Discoverer 1.4\Tools\Percolator\percolator.exe -X C:\ProgramData\Thermo\Discoverer 1.4\Scratch\b404eb6a-9f6e-41fc-99b1-19459d09535d\output.xml -Z C:\ProgramData\Thermo\Discoverer 1.4\Scratch\b404eb6a-9f6e-41fc-99b1-19459d09535d\input.xml
03/20/2014 06:24 PM	(4):Percolator:	Issued command:
03/20/2014 06:24 PM	(4):Percolator:	Department of Genome Sciences at the University of Washington.
03/20/2014 06:24 PM	(4):Percolator:	Written by Lukas K├ñll (lukall@u.washington.edu) in the
03/20/2014 06:24 PM	(4):Percolator:	Copyright (c) 2006-9 University of Washington. All rights reserved.
03/20/2014 06:24 PM	(4):Percolator:	Percolator version 2.04, Build Date Feb 1 2012 03:35:34
03/20/2014 06:24 PM	(4):Percolator:	Starting Percolator
03/20/2014 06:24 PM	(4):Percolator:	The input file contains 16017 peptides, 16370 decoy peptides and 33 features.
03/20/2014 06:24 PM	(4):Percolator:	Creating input file for SEQUEST (3) took 3 min 7 s.
03/20/2014 06:21 PM	(4):Percolator:	Start calculating features for peptides of SEQUEST (3)
03/20/2014 06:21 PM	(3):SEQUEST:	Sending 894 decoy peptide hits (2189 peptides) to result file
03/20/2014 06:21 PM	(3):SEQUEST:	Starting SEQUEST decoy search
03/20/2014 06:21 PM	(3):SEQUEST:	Sending 894 peptide hits (2166 peptides) to result file
03/20/2014 06:21 PM	(3):SEQUEST:	Starting SEQUEST (search spectra 16000 - 16894)
03/20/2014 06:21 PM	(2):Scan Event Filter:	894 of 894 spectra pass this filter
03/20/2014 06:20 PM	(3):SEQUEST:	Sending 1000 decoy peptide hits (2586 peptides) to result file
03/20/2014 06:20 PM	(3):SEQUEST:	Starting SEQUEST decoy search
03/20/2014 06:20 PM	(3):SEQUEST:	Sending 1000 peptide hits (2569 peptides) to result file
03/20/2014 06:20 PM	(3):SEQUEST:	Starting SEQUEST (search spectra 15000 - 16000)
03/20/2014 06:20 PM	(2):Scan Event Filter:	1000 of 1000 spectra pass this filter
03/20/2014 06:20 PM	(3):SEQUEST:	Sending 1000 decoy peptide hits (1705 peptides) to result file
03/20/2014 06:20 PM	(3):SEQUEST:	Starting SEQUEST decoy search
03/20/2014 06:20 PM	(3):SEQUEST:	Sending 1000 peptide hits (1733 peptides) to result file
03/20/2014 06:20 PM	(3):SEQUEST:	Starting SEQUEST (search spectra 14000 - 15000)
03/20/2014 06:20 PM	(2):Scan Event Filter:	1000 of 1000 spectra pass this filter
03/20/2014 06:20 PM	(3):SEQUEST:	Sending 1000 decoy peptide hits (1544 peptides) to result file
03/20/2014 06:20 PM	(3):SEQUEST:	Starting SEQUEST decoy search
03/20/2014 06:20 PM	(3):SEQUEST:	Sending 1000 peptide hits (1726 peptides) to result file
03/20/2014 06:20 PM	(3):SEQUEST:	Starting SEQUEST (search spectra 13000 - 14000)
03/20/2014 06:19 PM	(2):Scan Event Filter:	1000 of 1000 spectra pass this filter
03/20/2014 06:19 PM	(3):SEQUEST:	Sending 1000 decoy peptide hits (1516 peptides) to result file
03/20/2014 06:19 PM	(3):SEQUEST:	Starting SEQUEST decoy search
03/20/2014 06:19 PM	(3):SEQUEST:	Sending 1000 peptide hits (1547 peptides) to result file
03/20/2014 06:19 PM	(3):SEQUEST:	Starting SEQUEST (search spectra 12000 - 13000)
03/20/2014 06:19 PM	(2):Scan Event Filter:	1000 of 1000 spectra pass this filter
03/20/2014 06:19 PM	(3):SEQUEST:	Sending 1000 decoy peptide hits (2465 peptides) to result file
03/20/2014 06:19 PM	(3):SEQUEST:	Starting SEQUEST decoy search
03/20/2014 06:19 PM	(3):SEQUEST:	Sending 1000 peptide hits (2648 peptides) to result file
03/20/2014 06:19 PM	(3):SEQUEST:	Starting SEQUEST (search spectra 11000 - 12000)
03/20/2014 06:19 PM	(2):Scan Event Filter:	1000 of 1000 spectra pass this filter
03/20/2014 06:19 PM	(3):SEQUEST:	Sending 1000 decoy peptide hits (4187 peptides) to result file
03/20/2014 06:18 PM	(3):SEQUEST:	Starting SEQUEST decoy search
03/20/2014 06:18 PM	(3):SEQUEST:	Sending 1000 peptide hits (4359 peptides) to result file
03/20/2014 06:18 PM	(3):SEQUEST:	Starting SEQUEST (search spectra 10000 - 11000)
03/20/2014 06:18 PM	(2):Scan Event Filter:	1000 of 1000 spectra pass this filter
03/20/2014 06:18 PM	(3):SEQUEST:	Sending 1000 decoy peptide hits (5469 peptides) to result file
03/20/2014 06:18 PM	(3):SEQUEST:	Starting SEQUEST decoy search
03/20/2014 06:18 PM	(3):SEQUEST:	Sending 1000 peptide hits (5679 peptides) to result file
03/20/2014 06:18 PM	(3):SEQUEST:	Starting SEQUEST (search spectra 9000 - 10000)
03/20/2014 06:18 PM	(2):Scan Event Filter:	1000 of 1000 spectra pass this filter
03/20/2014 06:18 PM	(3):SEQUEST:	Sending 1000 decoy peptide hits (7073 peptides) to result file
03/20/2014 06:18 PM	(3):SEQUEST:	Starting SEQUEST decoy search
03/20/2014 06:18 PM	(3):SEQUEST:	Sending 1000 peptide hits (7204 peptides) to result file
03/20/2014 06:17 PM	(3):SEQUEST:	Starting SEQUEST (search spectra 8000 - 9000)
03/20/2014 06:17 PM	(2):Scan Event Filter:	1000 of 1000 spectra pass this filter
03/20/2014 06:17 PM	(3):SEQUEST:	Sending 1000 decoy peptide hits (7242 peptides) to result file
03/20/2014 06:17 PM	(3):SEQUEST:	Starting SEQUEST decoy search
03/20/2014 06:17 PM	(3):SEQUEST:	Sending 1000 peptide hits (7277 peptides) to result file
03/20/2014 06:17 PM	(3):SEQUEST:	Starting SEQUEST (search spectra 7000 - 8000)
03/20/2014 06:17 PM	(2):Scan Event Filter:	1000 of 1000 spectra pass this filter
03/20/2014 06:17 PM	(3):SEQUEST:	Sending 1000 decoy peptide hits (7912 peptides) to result file
03/20/2014 06:17 PM	(3):SEQUEST:	Starting SEQUEST decoy search
03/20/2014 06:17 PM	(3):SEQUEST:	Sending 1000 peptide hits (8013 peptides) to result file
03/20/2014 06:17 PM	(3):SEQUEST:	Starting SEQUEST (search spectra 6000 - 7000)
03/20/2014 06:16 PM	(2):Scan Event Filter:	1000 of 1000 spectra pass this filter
03/20/2014 06:16 PM	(3):SEQUEST:	Sending 1000 decoy peptide hits (9122 peptides) to result file
03/20/2014 06:16 PM	(3):SEQUEST:	Starting SEQUEST decoy search
03/20/2014 06:16 PM	(3):SEQUEST:	Sending 1000 peptide hits (9140 peptides) to result file
03/20/2014 06:16 PM	(3):SEQUEST:	Starting SEQUEST (search spectra 5000 - 6000)
03/20/2014 06:16 PM	(2):Scan Event Filter:	1000 of 1000 spectra pass this filter
03/20/2014 06:16 PM	(3):SEQUEST:	Sending 1000 decoy peptide hits (9264 peptides) to result file
03/20/2014 06:16 PM	(3):SEQUEST:	Starting SEQUEST decoy search
03/20/2014 06:16 PM	(3):SEQUEST:	Sending 1000 peptide hits (9270 peptides) to result file
03/20/2014 06:16 PM	(3):SEQUEST:	Starting SEQUEST (search spectra 4000 - 5000)
03/20/2014 06:15 PM	(2):Scan Event Filter:	1000 of 1000 spectra pass this filter
03/20/2014 06:15 PM	(3):SEQUEST:	Sending 1000 decoy peptide hits (8647 peptides) to result file
03/20/2014 06:15 PM	(3):SEQUEST:	Starting SEQUEST decoy search
03/20/2014 06:15 PM	(3):SEQUEST:	Sending 1000 peptide hits (8611 peptides) to result file
03/20/2014 06:15 PM	(3):SEQUEST:	Starting SEQUEST (search spectra 3000 - 4000)
03/20/2014 06:15 PM	(2):Scan Event Filter:	1000 of 1000 spectra pass this filter
03/20/2014 06:15 PM	(3):SEQUEST:	Sending 1000 decoy peptide hits (8900 peptides) to result file
03/20/2014 06:15 PM	(3):SEQUEST:	Starting SEQUEST decoy search
03/20/2014 06:15 PM	(3):SEQUEST:	Sending 1000 peptide hits (8895 peptides) to result file
03/20/2014 06:15 PM	(3):SEQUEST:	Starting SEQUEST (search spectra 2000 - 3000)
03/20/2014 06:15 PM	(2):Scan Event Filter:	1000 of 1000 spectra pass this filter
03/20/2014 06:14 PM	(3):SEQUEST:	Sending 1000 decoy peptide hits (9117 peptides) to result file
03/20/2014 06:14 PM	(3):SEQUEST:	Starting SEQUEST decoy search
03/20/2014 06:14 PM	(3):SEQUEST:	Sending 1000 peptide hits (9116 peptides) to result file
03/20/2014 06:14 PM	(3):SEQUEST:	Starting SEQUEST (search spectra 1000 - 2000)
03/20/2014 06:14 PM	(2):Scan Event Filter:	1000 of 1000 spectra pass this filter
03/20/2014 06:14 PM	(3):SEQUEST:	Sending 1000 decoy peptide hits (8968 peptides) to result file
03/20/2014 06:14 PM	(3):SEQUEST:	Starting SEQUEST decoy search
03/20/2014 06:14 PM	(3):SEQUEST:	Sending 1000 peptide hits (9014 peptides) to result file
03/20/2014 06:14 PM	(3):SEQUEST:	Starting SEQUEST (search spectra 0 - 1000)
03/20/2014 06:14 PM	(3):SEQUEST:	FASTA indexing completed in 57.5 s.
03/20/2014 06:13 PM	(3):SEQUEST:	Building new decoy FASTA index. This may take up to several hours...
03/20/2014 06:13 PM	(3):SEQUEST:	Looking for existing decoy FASTA index.
03/20/2014 06:13 PM	(3):SEQUEST:	FASTA indexing completed in 55.6 s.
03/20/2014 06:12 PM	(3):SEQUEST:	Building new target FASTA index. This may take up to several hours...
03/20/2014 06:12 PM	(3):SEQUEST:	Looking for existing target FASTA index.
03/20/2014 06:12 PM	(2):Scan Event Filter:	1000 of 1000 spectra pass this filter
03/20/2014 06:12 PM	(1):Spectrum Selector:	Reading from File 1 of 1:C:\Henrik\Yoshi ON pulldown\HJ_Yoshi_v2_90min_3of20_1.raw (19219 spectra total)
================================================================================
Summary of file C:\Henrik\Yoshi ON pulldown\HJ_Yoshi_v2_90min_3of20_2.msf
Workflow created with Discoverer version: 1.4.0.288 (DBVersion:79)
================================================================================
Search name: HJ_Yoshi_v2_90min_3of20_2
Search description: -
Search date: 03/20/2014 18:12:09
================================================================================
The pipeline tree:
------------------
|-(0) Spectrum Files
|-(1) Spectrum Selector
|-(2) Scan Event Filter
|-(3) SEQUEST
|-(4) Percolator
|-(5) Event Detector
|-(6) Precursor Ions Area Detector
------------------------------------------------------------------------------
Processing node 0: Spectrum Files
------------------------------------------------------------------------------
Input Data:
-----------------------------
File Name(s): C:\Henrik\Yoshi ON pulldown\HJ_Yoshi_v2_90min_3of20_2.raw
------------------------------------------------------------------------------
Processing node 1: Spectrum Selector
------------------------------------------------------------------------------
1. General Settings:
-----------------------------
Precursor Selection: Use MS1 Precursor
Use New Precursor Reevaluation: True
2. Spectrum Properties Filter:
-----------------------------
Lower RT Limit: 0
Upper RT Limit: 0
First Scan: 0
Last Scan: 0
Lowest Charge State: 2
Highest Charge State: 7
Min. Precursor Mass: 350 Da
Max. Precursor Mass: 7000 Da
Total Intensity Threshold: 0
Minimum Peak Count: 1
3. Scan Event Filters:
-----------------------------
MS Order: Is MS2
Min. Collision Energy: 0
Max. Collision Energy: 1000
Scan Type: Is Full
4. Peak Filters:
-----------------------------
S/N Threshold (FT-only): 1.5
5. Replacements for Unrecognized Properties:
-----------------------------
Unrecognized Charge Replacements: Automatic
Unrecognized Mass Analyzer Replacements: ITMS
Unrecognized MS Order Replacements: MS2
Unrecognized Activation Type Replacements: HCD
Unrecognized Polarity Replacements: +
6. Just for Testing:
-----------------------------
Precursor Clipping Range Before: 2.5 Da
Precursor Clipping Range After: 5.5 Da
------------------------------------------------------------------------------
Processing node 2: Scan Event Filter
------------------------------------------------------------------------------
Filter Settings:
-----------------------------
Mass Analyzer: Is ITMS
Activation Type: Is CID
Min. Collision Energy: 0
Max. Collision Energy: 1000
------------------------------------------------------------------------------
Processing node 3: SEQUEST
------------------------------------------------------------------------------
1. Input Data:
-----------------------------
Protein Database: uniprot-mouse_ref_prot_140320.fasta
Enzyme Name: Trypsin (Full)
Maximum Missed Cleavage Sites: 2
1.1 Peptide Scoring Options:
-----------------------------
Maximum Peptides Considered: 500
Maximum Peptides Output: 10
Calculate Probability Scores: False
Absolute XCorr Threshold: 0.4
Fragment Ion Cutoff Percentage: 0.1
Peptide Without Protein XCorr Threshold: 1.5
1.2 Protein Scoring Options:
-----------------------------
Maximum Protein References Per Peptide: 100
Protein Relevance Threshold: 1.5
Peptide Relevance Factor: 0.4
2. Tolerances:
-----------------------------
Precursor Mass Tolerance: 10 ppm
Fragment Mass Tolerance: 0.36 Da
Use Average Precursor Mass: False
Use Average Fragment Masses: False
3. Ion Series:
-----------------------------
Use Neutral Loss a Ions: True
Use Neutral Loss b Ions: True
Use Neutral Loss y Ions: True
Weight of a Ions: 0
Weight of b Ions: 1
Weight of c Ions: 0
Weight of x Ions: 0
Weight of y Ions: 1
Weight of z Ions: 0
4. Dynamic Modifications:
-----------------------------
Max. Modifications Per Peptide: 4
2. Dynamic Modification: Oxidation / +15.995 Da (M)
5. Static Modifications:
-----------------------------
1. Static Modification: Carbamidomethyl / +57.021 Da (C)
------------------------------------------------------------------------------
Processing node 4: Percolator
------------------------------------------------------------------------------
1. Input Data:
-----------------------------
Maximum Delta Cn: 0.05
2. Decoy Database Search:
-----------------------------
Target FDR (Strict): 0.01
Target FDR (Relaxed): 0.05
Validation based on: q-Value
------------------------------------------------------------------------------
Processing node 5: Event Detector
------------------------------------------------------------------------------
1. General Settings:
-----------------------------
Mass Precision: 3 ppm
S/N Threshold: 1
------------------------------------------------------------------------------
Processing node 6: Precursor Ions Area Detector
------------------------------------------------------------------------------
================================================================================
Further information:
SEQUEST (3):
- Number of sequences searched: 43386
Percolator (4):
- Percolator Output: Results for SEQUEST (3):
Iteration 1 :	After the iteration step, 740 target PSMs with q<0.01 were estimated by cross validation
Iteration 2 :	After the iteration step, 758 target PSMs with q<0.01 were estimated by cross validation
Iteration 3 :	After the iteration step, 764 target PSMs with q<0.01 were estimated by cross validation
Iteration 4 :	After the iteration step, 770 target PSMs with q<0.01 were estimated by cross validation
Iteration 5 :	After the iteration step, 773 target PSMs with q<0.01 were estimated by cross validation
Iteration 6 :	After the iteration step, 774 target PSMs with q<0.01 were estimated by cross validation
Iteration 7 :	After the iteration step, 776 target PSMs with q<0.01 were estimated by cross validation
Iteration 8 :	After the iteration step, 778 target PSMs with q<0.01 were estimated by cross validation
Iteration 9 :	After the iteration step, 779 target PSMs with q<0.01 were estimated by cross validation
Iteration 10 :	After the iteration step, 780 target PSMs with q<0.01 were estimated by cross validation
Feature name	Raw weight	Normalized weight
XCorr	-0.1684	-0.0924
SpScore	0.0019	0.2004
Delta Cn From Second PSM	0.1363	0.042
Binomial Score	0.0556	1.6457
Isolation Interference [%]	0.0138	0.3885
MH+ [Da]	0.0005	0.2607
Delta Mass [Da]	61.9117	0.574
Delta Mass [ppm]	-0.1524	-0.8485
Absolute Delta Mass [Da]	-223.865	-1.2383
Absolute Delta Mass [ppm]	0.1478	0.4327
Peptide Length	0.1336	0.6421
Is z=1	0	0
Is z=2	-0.4938	-0.201
Is z=3	0.2806	0.1079
Is z=4	1.3227	0.2154
Is z=5	2.5849	0.1128
Is z>5	3.3517	0.0336
# Missed Cleavages	-0.4903	-0.3832
Log Peptides Matched	0	0
Log Total Intensity	-0.949	-0.4324
Fraction Matched Intensity [%]	0.036	0.3217
Fragment Coverage Series A, B, C [%]	-0.029	-0.4294
Fragment Coverage Series X, Y, Z [%]	0.018	0.2865
Log Matched Fragment Series Intensities A, B, C	-0.2446	-0.4017
Log Matched Fragment Series Intensities X, Y, Z	0.1219	0.2077
Longest Sequence Series A, B, C	0.1081	0.1331
Longest Sequence Series X, Y, Z	-0.0657	-0.0947
IQR Fragment Delta Mass [Da]	1.5516	0.1226
IQR Fragment Delta Mass [ppm]	-0.0046	-0.6135
Mean Fragment Delta Mass [Da]	-15.7331	-0.9054
Mean Fragment Delta Mass [ppm]	0.0005	0.0579
Mean Absolute Fragment Delta Mass [Da]	-23.9543	-0.9867
Mean Absolute Fragment Delta Mass [ppm]	0.0113	1.0399
m0	-3.8876	-5.5642
================================================================================
Processing details:
03/20/2014 06:42 PM	(6):Precursor Ions Area Detector:	Whole quantification took 54.3 s.
03/20/2014 06:42 PM	(6):Precursor Ions Area Detector:	Storing 4445 remaining single precursor patterns ...
03/20/2014 06:42 PM	(6):Precursor Ions Area Detector:	Storing 0 precursor ion quantification results ...
03/20/2014 06:42 PM	(6):Precursor Ions Area Detector:	Storing 0 peptide verification results ...
03/20/2014 06:41 PM	(6):Precursor Ions Area Detector:	Start verification of peptides identified from SEQUEST
03/20/2014 06:41 PM	(6):Precursor Ions Area Detector:	Start quantification for file: HJ_Yoshi_v2_90min_3of20_2.raw ...
03/20/2014 06:41 PM	(5):Event Detector:	All 1 files processed in 1 min 43 s
03/20/2014 06:41 PM	(5):Event Detector:	Event proccessing finished after 1 min 32 s.
03/20/2014 06:39 PM	(5):Event Detector:	Clustering Event Peaks ...
03/20/2014 06:39 PM	(5):Event Detector:	Normalizing ...
03/20/2014 06:39 PM	(5):Event Detector:	Start Event Processing on: HJ_Yoshi_v2_90min_3of20_2.raw with scan filter: FTMS + p NSI Full ms [300,00-1700,00]
03/20/2014 06:39 PM	(3):SEQUEST:	Total search time was 3 min 30 s.
03/20/2014 06:39 PM	(4):Percolator:	Performing percolator for SEQUEST (3) took 3 min 47 s.
03/20/2014 06:39 PM	(3):SEQUEST:	Search completed
03/20/2014 06:39 PM	(3):SEQUEST:	9592 protein(s) + 9386 decoy proteins scored and inserted into result file in 18.4 s.
03/20/2014 06:39 PM	(3):SEQUEST:	9592 protein(s) scored
03/20/2014 06:39 PM	(3):SEQUEST:	Search result finalization started.
03/20/2014 06:39 PM	(4):Percolator:	Start reading Percolator results
03/20/2014 06:39 PM	(4):Percolator:	PSMId	score	q-value	posterior_error_prob	peptide	proteinIds
03/20/2014 06:39 PM	(4):Percolator:	Processing took 19.73 cpu seconds or 20 seconds wall time
03/20/2014 06:39 PM	(4):Percolator:	Calibrating statistics - calculating Posterior error probabilities (PEPs)
03/20/2014 06:39 PM	(4):Percolator:	New pi_0 estimate on merged list gives 293 peptides over q=0.0100
03/20/2014 06:39 PM	(4):Percolator:	Calibrating statistics - calculating q values
03/20/2014 06:39 PM	(4):Percolator:	Selecting pi_0=0.9642
03/20/2014 06:39 PM	(4):Percolator:	Tossing out "redundant" PSMs keeping only the best scoring PSM for each unique peptide.
03/20/2014 06:38 PM	(4):Percolator:	Merging results from 3 datasets
03/20/2014 06:38 PM	(4):Percolator:	Found 677 target PSMs scoring over 1.0000% FDR level on testset
03/20/2014 06:38 PM	(4):Percolator:	-0.1684	0.0019	0.1363	0.0556	0.0138	0.0005	61.9117	-0.1524	-223.865	0.1478	0.1336	0	-0.4938	0.2806	1.3227	2.5849	3.3517	-0.4903	0	-0.949	0.036	-0.029	0.018	-0.2446	0.1219	0.1081	-0.0657	1.5516	-0.0046	-15.7331	0.0005	-23.9543	0.0113	-3.8876
03/20/2014 06:38 PM	(4):Percolator:	-0.0924	0.2004	0.042	1.6457	0.3885	0.2607	0.574	-0.8485	-1.2383	0.4327	0.6421	0	-0.201	0.1079	0.2154	0.1128	0.0336	-0.3832	0	-0.4324	0.3217	-0.4294	0.2865	-0.4017	0.2077	0.1331	-0.0947	0.1226	-0.6135	-0.9054	0.0579	-0.9867	1.0399	-5.5642
03/20/2014 06:38 PM	(4):Percolator:	XCorr	SpScore	Delta Cn From Second PSM	Binomial Score	Isolation Interference [%]	MH+ [Da]	Delta Mass [Da]	Delta Mass [ppm]	Absolute Delta Mass [Da]	Absolute Delta Mass [ppm]	Peptide Length	Is z=1	Is z=2	Is z=3	Is z=4	Is z=5	Is z>5	# Missed Cleavages	Log Peptides Matched	Log Total Intensity	Fraction Matched Intensity [%]	Fragment Coverage Series A, B, C [%]	Fragment Coverage Series X, Y, Z [%]	Log Matched Fragment Series Intensities A, B, C	Log Matched Fragment Series Intensities X, Y, Z	Longest Sequence Series A, B, C	Longest Sequence Series X, Y, Z	IQR Fragment Delta Mass [Da]	IQR Fragment Delta Mass [ppm]	Mean Fragment Delta Mass [Da]	Mean Fragment Delta Mass [ppm]	Mean Absolute Fragment Delta Mass [Da]	Mean Absolute Fragment Delta Mass [ppm]	m0
03/20/2014 06:38 PM	(4):Percolator:	# first line contains normalized weights, second line the raw weights
03/20/2014 06:38 PM	(4):Percolator:	Obtained weights (only showing weights of first cross validation set)
03/20/2014 06:38 PM	(4):Percolator:	Iteration 10 :	After the iteration step, 780 target PSMs with q<0.01 were estimated by cross validation
03/20/2014 06:38 PM	(4):Percolator:	Iteration 9 :	After the iteration step, 779 target PSMs with q<0.01 were estimated by cross validation
03/20/2014 06:38 PM	(4):Percolator:	Iteration 8 :	After the iteration step, 778 target PSMs with q<0.01 were estimated by cross validation
03/20/2014 06:38 PM	(4):Percolator:	Iteration 7 :	After the iteration step, 776 target PSMs with q<0.01 were estimated by cross validation
03/20/2014 06:38 PM	(4):Percolator:	Iteration 6 :	After the iteration step, 774 target PSMs with q<0.01 were estimated by cross validation
03/20/2014 06:38 PM	(4):Percolator:	Iteration 5 :	After the iteration step, 773 target PSMs with q<0.01 were estimated by cross validation
03/20/2014 06:38 PM	(4):Percolator:	Iteration 4 :	After the iteration step, 770 target PSMs with q<0.01 were estimated by cross validation
03/20/2014 06:38 PM	(4):Percolator:	Iteration 3 :	After the iteration step, 764 target PSMs with q<0.01 were estimated by cross validation
03/20/2014 06:38 PM	(4):Percolator:	Iteration 2 :	After the iteration step, 758 target PSMs with q<0.01 were estimated by cross validation
03/20/2014 06:38 PM	(4):Percolator:	Iteration 1 :	After the iteration step, 740 target PSMs with q<0.01 were estimated by cross validation
03/20/2014 06:38 PM	(4):Percolator:	---Training with Cpos selected by cross validation, Cneg selected by cross validation, fdr=0.01
03/20/2014 06:38 PM	(4):Percolator:	Reading in data and feature calculation took 34.212 cpu seconds or 34 seconds wall time
03/20/2014 06:38 PM	(4):Percolator:	Estimating 593 over q=0.01 in initial direction
03/20/2014 06:38 PM	(4):Percolator:	Selected feature number 4 as initial search direction, could separate 388 positives in that direction
03/20/2014 06:38 PM	(4):Percolator:	Selected feature number 4 as initial search direction, could separate 382 positives in that direction
03/20/2014 06:38 PM	(4):Percolator:	Selected feature number 4 as initial search direction, could separate 417 positives in that direction
03/20/2014 06:38 PM	(4):Percolator:	selecting cneg by cross validation
03/20/2014 06:38 PM	(4):Percolator:	selecting cpos by cross validation
03/20/2014 06:38 PM	(4):Percolator:	Train/test set contains 14859 positives and 15001 negatives, size ratio=0.990534 and pi0=1
03/20/2014 06:38 PM	(4):Percolator:	31e77142-29e9-402c-9ec2-8468a9513af0 e39a792e-622c-452d-b49b-59809cad79d0 Delta Cn From Second PSM Binomial Score b8754504-e95e-476b-b9a4-454d4bb53aeb 1d91a87b-953a-4887-9f22-f75a497a3538 Delta Mass [Da] Delta Mass [ppm] Absolute Delta Mass [Da] Absolute Delta Mass [ppm] Peptide Length Is z=1 Is z=2 Is z=3 Is z=4 Is z=5 Is z>5 041eb6d5-e486-44a0-9bc1-19e25811c686 Log Peptides Matched Log Total In…
03/20/2014 06:38 PM	(4):Percolator:	Features:
03/20/2014 06:38 PM	(4):Percolator:	enzyme=Trypsin
03/20/2014 06:38 PM	(4):Percolator:	Hyperparameters fdr=0.01, Cpos=0, Cneg=0, maxNiter=10
03/20/2014 06:38 PM	(4):Percolator:	Started Thu Mar 20 18:38:10 2014
03/20/2014 06:38 PM	(4):Percolator:	C:\Program Files\Thermo\Discoverer 1.4\Tools\Percolator\percolator.exe -X C:\ProgramData\Thermo\Discoverer 1.4\Scratch\248707ac-5ccf-4bdf-ac81-bdb26122c588\output.xml -Z C:\ProgramData\Thermo\Discoverer 1.4\Scratch\248707ac-5ccf-4bdf-ac81-bdb26122c588\input.xml
03/20/2014 06:38 PM	(4):Percolator:	Issued command:
03/20/2014 06:38 PM	(4):Percolator:	Department of Genome Sciences at the University of Washington.
03/20/2014 06:38 PM	(4):Percolator:	Written by Lukas K├ñll (lukall@u.washington.edu) in the
03/20/2014 06:38 PM	(4):Percolator:	Copyright (c) 2006-9 University of Washington. All rights reserved.
03/20/2014 06:38 PM	(4):Percolator:	Percolator version 2.04, Build Date Feb 1 2012 03:35:34
03/20/2014 06:38 PM	(4):Percolator:	Starting Percolator
03/20/2014 06:38 PM	(4):Percolator:	The input file contains 14859 peptides, 15001 decoy peptides and 33 features.
03/20/2014 06:38 PM	(4):Percolator:	Creating input file for SEQUEST (3) took 2 min 45 s.
03/20/2014 06:35 PM	(4):Percolator:	Start calculating features for peptides of SEQUEST (3)
03/20/2014 06:35 PM	(3):SEQUEST:	Sending 410 decoy peptide hits (522 peptides) to result file
03/20/2014 06:35 PM	(3):SEQUEST:	Starting SEQUEST decoy search
03/20/2014 06:35 PM	(3):SEQUEST:	Sending 410 peptide hits (494 peptides) to result file
03/20/2014 06:35 PM	(3):SEQUEST:	Starting SEQUEST (search spectra 16000 - 16410)
03/20/2014 06:35 PM	(2):Scan Event Filter:	410 of 410 spectra pass this filter
03/20/2014 06:35 PM	(3):SEQUEST:	Sending 1000 decoy peptide hits (3044 peptides) to result file
03/20/2014 06:35 PM	(3):SEQUEST:	Starting SEQUEST decoy search
03/20/2014 06:35 PM	(3):SEQUEST:	Sending 1000 peptide hits (3057 peptides) to result file
03/20/2014 06:35 PM	(3):SEQUEST:	Starting SEQUEST (search spectra 15000 - 16000)
03/20/2014 06:35 PM	(2):Scan Event Filter:	1000 of 1000 spectra pass this filter
03/20/2014 06:35 PM	(3):SEQUEST:	Sending 1000 decoy peptide hits (1334 peptides) to result file
03/20/2014 06:34 PM	(3):SEQUEST:	Starting SEQUEST decoy search
03/20/2014 06:34 PM	(3):SEQUEST:	Sending 1000 peptide hits (1402 peptides) to result file
03/20/2014 06:34 PM	(3):SEQUEST:	Starting SEQUEST (search spectra 14000 - 15000)
03/20/2014 06:34 PM	(2):Scan Event Filter:	1000 of 1000 spectra pass this filter
03/20/2014 06:34 PM	(3):SEQUEST:	Sending 1000 decoy peptide hits (1127 peptides) to result file
03/20/2014 06:34 PM	(3):SEQUEST:	Starting SEQUEST decoy search
03/20/2014 06:34 PM	(3):SEQUEST:	Sending 1000 peptide hits (1200 peptides) to result file
03/20/2014 06:34 PM	(3):SEQUEST:	Starting SEQUEST (search spectra 13000 - 14000)
03/20/2014 06:34 PM	(2):Scan Event Filter:	1000 of 1000 spectra pass this filter
03/20/2014 06:34 PM	(3):SEQUEST:	Sending 1000 decoy peptide hits (1118 peptides) to result file
03/20/2014 06:34 PM	(3):SEQUEST:	Starting SEQUEST decoy search
03/20/2014 06:34 PM	(3):SEQUEST:	Sending 1000 peptide hits (1159 peptides) to result file
03/20/2014 06:34 PM	(3):SEQUEST:	Starting SEQUEST (search spectra 12000 - 13000)
03/20/2014 06:34 PM	(2):Scan Event Filter:	1000 of 1000 spectra pass this filter
03/20/2014 06:33 PM	(3):SEQUEST:	Sending 1000 decoy peptide hits (1460 peptides) to result file
03/20/2014 06:33 PM	(3):SEQUEST:	Starting SEQUEST decoy search
03/20/2014 06:33 PM	(3):SEQUEST:	Sending 1000 peptide hits (1429 peptides) to result file
03/20/2014 06:33 PM	(3):SEQUEST:	Starting SEQUEST (search spectra 11000 - 12000)
03/20/2014 06:33 PM	(2):Scan Event Filter:	1000 of 1000 spectra pass this filter
03/20/2014 06:33 PM	(3):SEQUEST:	Sending 1000 decoy peptide hits (2725 peptides) to result file
03/20/2014 06:33 PM	(3):SEQUEST:	Starting SEQUEST decoy search
03/20/2014 06:33 PM	(3):SEQUEST:	Sending 1000 peptide hits (2858 peptides) to result file
03/20/2014 06:33 PM	(3):SEQUEST:	Starting SEQUEST (search spectra 10000 - 11000)
03/20/2014 06:33 PM	(2):Scan Event Filter:	1000 of 1000 spectra pass this filter
03/20/2014 06:33 PM	(3):SEQUEST:	Sending 1000 decoy peptide hits (4649 peptides) to result file
03/20/2014 06:33 PM	(3):SEQUEST:	Starting SEQUEST decoy search
03/20/2014 06:33 PM	(3):SEQUEST:	Sending 1000 peptide hits (4620 peptides) to result file
03/20/2014 06:32 PM	(3):SEQUEST:	Starting SEQUEST (search spectra 9000 - 10000)
03/20/2014 06:32 PM	(2):Scan Event Filter:	1000 of 1000 spectra pass this filter
03/20/2014 06:32 PM	(3):SEQUEST:	Sending 1000 decoy peptide hits (6622 peptides) to result file
03/20/2014 06:32 PM	(3):SEQUEST:	Starting SEQUEST decoy search
03/20/2014 06:32 PM	(3):SEQUEST:	Sending 1000 peptide hits (6660 peptides) to result file
03/20/2014 06:32 PM	(3):SEQUEST:	Starting SEQUEST (search spectra 8000 - 9000)
03/20/2014 06:32 PM	(2):Scan Event Filter:	1000 of 1000 spectra pass this filter
03/20/2014 06:32 PM	(3):SEQUEST:	Sending 1000 decoy peptide hits (7042 peptides) to result file
03/20/2014 06:32 PM	(3):SEQUEST:	Starting SEQUEST decoy search
03/20/2014 06:32 PM	(3):SEQUEST:	Sending 1000 peptide hits (7061 peptides) to result file
03/20/2014 06:32 PM	(3):SEQUEST:	Starting SEQUEST (search spectra 7000 - 8000)
03/20/2014 06:32 PM	(2):Scan Event Filter:	1000 of 1000 spectra pass this filter
03/20/2014 06:32 PM	(3):SEQUEST:	Sending 1000 decoy peptide hits (7759 peptides) to result file
03/20/2014 06:31 PM	(3):SEQUEST:	Starting SEQUEST decoy search
03/20/2014 06:31 PM	(3):SEQUEST:	Sending 1000 peptide hits (7856 peptides) to result file
03/20/2014 06:31 PM	(3):SEQUEST:	Starting SEQUEST (search spectra 6000 - 7000)
03/20/2014 06:31 PM	(2):Scan Event Filter:	1000 of 1000 spectra pass this filter
03/20/2014 06:31 PM	(3):SEQUEST:	Sending 1000 decoy peptide hits (9050 peptides) to result file
03/20/2014 06:31 PM	(3):SEQUEST:	Starting SEQUEST decoy search
03/20/2014 06:31 PM	(3):SEQUEST:	Sending 1000 peptide hits (9119 peptides) to result file
03/20/2014 06:31 PM	(3):SEQUEST:	Starting SEQUEST (search spectra 5000 - 6000)
03/20/2014 06:31 PM	(2):Scan Event Filter:	1000 of 1000 spectra pass this filter
03/20/2014 06:31 PM	(3):SEQUEST:	Sending 1000 decoy peptide hits (9114 peptides) to result file
03/20/2014 06:31 PM	(3):SEQUEST:	Starting SEQUEST decoy search
03/20/2014 06:31 PM	(3):SEQUEST:	Sending 1000 peptide hits (9098 peptides) to result file
03/20/2014 06:30 PM	(3):SEQUEST:	Starting SEQUEST (search spectra 4000 - 5000)
03/20/2014 06:30 PM	(2):Scan Event Filter:	1000 of 1000 spectra pass this filter
03/20/2014 06:30 PM	(3):SEQUEST:	Sending 1000 decoy peptide hits (8882 peptides) to result file
03/20/2014 06:30 PM	(3):SEQUEST:	Starting SEQUEST decoy search
03/20/2014 06:30 PM	(3):SEQUEST:	Sending 1000 peptide hits (8904 peptides) to result file
03/20/2014 06:30 PM	(3):SEQUEST:	Starting SEQUEST (search spectra 3000 - 4000)
03/20/2014 06:30 PM	(2):Scan Event Filter:	1000 of 1000 spectra pass this filter
03/20/2014 06:30 PM	(3):SEQUEST:	Sending 1000 decoy peptide hits (8734 peptides) to result file
03/20/2014 06:30 PM	(3):SEQUEST:	Starting SEQUEST decoy search
03/20/2014 06:30 PM	(3):SEQUEST:	Sending 1000 peptide hits (8801 peptides) to result file
03/20/2014 06:30 PM	(3):SEQUEST:	Starting SEQUEST (search spectra 2000 - 3000)
03/20/2014 06:29 PM	(2):Scan Event Filter:	1000 of 1000 spectra pass this filter
03/20/2014 06:29 PM	(3):SEQUEST:	Sending 1000 decoy peptide hits (9240 peptides) to result file
03/20/2014 06:29 PM	(3):SEQUEST:	Starting SEQUEST decoy search
03/20/2014 06:29 PM	(3):SEQUEST:	Sending 1000 peptide hits (9282 peptides) to result file
03/20/2014 06:29 PM	(3):SEQUEST:	Starting SEQUEST (search spectra 1000 - 2000)
03/20/2014 06:29 PM	(2):Scan Event Filter:	1000 of 1000 spectra pass this filter
03/20/2014 06:29 PM	(3):SEQUEST:	Sending 1000 decoy peptide hits (9416 peptides) to result file
03/20/2014 06:29 PM	(3):SEQUEST:	Starting SEQUEST decoy search
03/20/2014 06:29 PM	(3):SEQUEST:	Sending 1000 peptide hits (9461 peptides) to result file
03/20/2014 06:29 PM	(3):SEQUEST:	Starting SEQUEST (search spectra 0 - 1000)
03/20/2014 06:29 PM	(3):SEQUEST:	There is already an adequate decoy FASTA index.
03/20/2014 06:29 PM	(3):SEQUEST:	Looking for existing decoy FASTA index.
03/20/2014 06:29 PM	(3):SEQUEST:	There is already an adequate target FASTA index.
03/20/2014 06:29 PM	(3):SEQUEST:	Looking for existing target FASTA index.
03/20/2014 06:29 PM	(2):Scan Event Filter:	1000 of 1000 spectra pass this filter
03/20/2014 06:29 PM	(1):Spectrum Selector:	Reading from File 1 of 1:C:\Henrik\Yoshi ON pulldown\HJ_Yoshi_v2_90min_3of20_2.raw (18721 spectra total)
================================================================================
Summary of file C:\Henrik\Yoshi ON pulldown\HJ_Yoshi_v2_90min_3of20_3.msf
Workflow created with Discoverer version: 1.4.0.288 (DBVersion:79)
================================================================================
Search name: HJ_Yoshi_v2_90min_3of20_3
Search description: -
Search date: 03/20/2014 18:12:11
================================================================================
The pipeline tree:
------------------
|-(0) Spectrum Files
|-(1) Spectrum Selector
|-(2) Scan Event Filter
|-(3) SEQUEST
|-(4) Percolator
|-(5) Event Detector
|-(6) Precursor Ions Area Detector
------------------------------------------------------------------------------
Processing node 0: Spectrum Files
------------------------------------------------------------------------------
Input Data:
-----------------------------
File Name(s): C:\Henrik\Yoshi ON pulldown\HJ_Yoshi_v2_90min_3of20_3.raw
------------------------------------------------------------------------------
Processing node 1: Spectrum Selector
------------------------------------------------------------------------------
1. General Settings:
-----------------------------
Precursor Selection: Use MS1 Precursor
Use New Precursor Reevaluation: True
2. Spectrum Properties Filter:
-----------------------------
Lower RT Limit: 0
Upper RT Limit: 0
First Scan: 0
Last Scan: 0
Lowest Charge State: 2
Highest Charge State: 7
Min. Precursor Mass: 350 Da
Max. Precursor Mass: 7000 Da
Total Intensity Threshold: 0
Minimum Peak Count: 1
3. Scan Event Filters:
-----------------------------
MS Order: Is MS2
Min. Collision Energy: 0
Max. Collision Energy: 1000
Scan Type: Is Full
4. Peak Filters:
-----------------------------
S/N Threshold (FT-only): 1.5
5. Replacements for Unrecognized Properties:
-----------------------------
Unrecognized Charge Replacements: Automatic
Unrecognized Mass Analyzer Replacements: ITMS
Unrecognized MS Order Replacements: MS2
Unrecognized Activation Type Replacements: HCD
Unrecognized Polarity Replacements: +
6. Just for Testing:
-----------------------------
Precursor Clipping Range Before: 2.5 Da
Precursor Clipping Range After: 5.5 Da
------------------------------------------------------------------------------
Processing node 2: Scan Event Filter
------------------------------------------------------------------------------
Filter Settings:
-----------------------------
Mass Analyzer: Is ITMS
Activation Type: Is CID
Min. Collision Energy: 0
Max. Collision Energy: 1000
------------------------------------------------------------------------------
Processing node 3: SEQUEST
------------------------------------------------------------------------------
1. Input Data:
-----------------------------
Protein Database: uniprot-mouse_ref_prot_140320.fasta
Enzyme Name: Trypsin (Full)
Maximum Missed Cleavage Sites: 2
1.1 Peptide Scoring Options:
-----------------------------
Maximum Peptides Considered: 500
Maximum Peptides Output: 10
Calculate Probability Scores: False
Absolute XCorr Threshold: 0.4
Fragment Ion Cutoff Percentage: 0.1
Peptide Without Protein XCorr Threshold: 1.5
1.2 Protein Scoring Options:
-----------------------------
Maximum Protein References Per Peptide: 100
Protein Relevance Threshold: 1.5
Peptide Relevance Factor: 0.4
2. Tolerances:
-----------------------------
Precursor Mass Tolerance: 10 ppm
Fragment Mass Tolerance: 0.36 Da
Use Average Precursor Mass: False
Use Average Fragment Masses: False
3. Ion Series:
-----------------------------
Use Neutral Loss a Ions: True
Use Neutral Loss b Ions: True
Use Neutral Loss y Ions: True
Weight of a Ions: 0
Weight of b Ions: 1
Weight of c Ions: 0
Weight of x Ions: 0
Weight of y Ions: 1
Weight of z Ions: 0
4. Dynamic Modifications:
-----------------------------
Max. Modifications Per Peptide: 4
2. Dynamic Modification: Oxidation / +15.995 Da (M)
5. Static Modifications:
-----------------------------
1. Static Modification: Carbamidomethyl / +57.021 Da (C)
------------------------------------------------------------------------------
Processing node 4: Percolator
------------------------------------------------------------------------------
1. Input Data:
-----------------------------
Maximum Delta Cn: 0.05
2. Decoy Database Search:
-----------------------------
Target FDR (Strict): 0.01
Target FDR (Relaxed): 0.05
Validation based on: q-Value
------------------------------------------------------------------------------
Processing node 5: Event Detector
------------------------------------------------------------------------------
1. General Settings:
-----------------------------
Mass Precision: 3 ppm
S/N Threshold: 1
------------------------------------------------------------------------------
Processing node 6: Precursor Ions Area Detector
------------------------------------------------------------------------------
================================================================================
Further information:
SEQUEST (3):
- Number of sequences searched: 43386
Percolator (4):
- Percolator Output: Results for SEQUEST (3):
Iteration 1 :	After the iteration step, 680 target PSMs with q<0.01 were estimated by cross validation
Iteration 2 :	After the iteration step, 708 target PSMs with q<0.01 were estimated by cross validation
Iteration 3 :	After the iteration step, 715 target PSMs with q<0.01 were estimated by cross validation
Iteration 4 :	After the iteration step, 717 target PSMs with q<0.01 were estimated by cross validation
Iteration 5 :	After the iteration step, 721 target PSMs with q<0.01 were estimated by cross validation
Iteration 6 :	After the iteration step, 723 target PSMs with q<0.01 were estimated by cross validation
Iteration 7 :	After the iteration step, 726 target PSMs with q<0.01 were estimated by cross validation
Iteration 8 :	After the iteration step, 727 target PSMs with q<0.01 were estimated by cross validation
Iteration 9 :	After the iteration step, 728 target PSMs with q<0.01 were estimated by cross validation
Iteration 10 :	After the iteration step, 728 target PSMs with q<0.01 were estimated by cross validation
Feature name	Raw weight	Normalized weight
XCorr	1.2286	0.659
SpScore	-0.0081	-0.8624
Delta Cn From Second PSM	-1.8757	-0.5961
Binomial Score	0.112	3.271
Isolation Interference [%]	-0.005	-0.1324
MH+ [Da]	0.0033	1.7993
Delta Mass [Da]	-49.6317	-0.4717
Delta Mass [ppm]	-0.0614	-0.3411
Absolute Delta Mass [Da]	205.208	1.1564
Absolute Delta Mass [ppm]	-0.4851	-1.4196
Peptide Length	0.0985	0.481
Is z=1	0	0
Is z=2	-2.9328	-1.2659
Is z=3	1.8671	0.7633
Is z=4	6.9533	1.263
Is z=5	2.8449	0.0956
Is z>5	8.1233	0.1183
# Missed Cleavages	-0.2128	-0.166
Log Peptides Matched	0	0
Log Total Intensity	-5.8033	-2.6228
Fraction Matched Intensity [%]	0.1626	1.4768
Fragment Coverage Series A, B, C [%]	0.11	1.637
Fragment Coverage Series X, Y, Z [%]	0.0302	0.4723
Log Matched Fragment Series Intensities A, B, C	-0.814	-1.3878
Log Matched Fragment Series Intensities X, Y, Z	0.5978	1.0547
Longest Sequence Series A, B, C	-0.1431	-0.1745
Longest Sequence Series X, Y, Z	0.4736	0.681
IQR Fragment Delta Mass [Da]	-21.698	-1.7809
IQR Fragment Delta Mass [ppm]	0.0006	0.0781
Mean Fragment Delta Mass [Da]	-56.8396	-3.2879
Mean Fragment Delta Mass [ppm]	0.0143	1.6506
Mean Absolute Fragment Delta Mass [Da]	-62.9612	-2.5905
Mean Absolute Fragment Delta Mass [ppm]	0.0043	0.3935
m0	3.0561	-15.4051
================================================================================
Processing details:
03/20/2014 06:55 PM	(6):Precursor Ions Area Detector:	Whole quantification took 51.5 s.
03/20/2014 06:55 PM	(6):Precursor Ions Area Detector:	Storing 4803 remaining single precursor patterns ...
03/20/2014 06:55 PM	(6):Precursor Ions Area Detector:	Storing 0 precursor ion quantification results ...
03/20/2014 06:55 PM	(6):Precursor Ions Area Detector:	Storing 0 peptide verification results ...
03/20/2014 06:54 PM	(6):Precursor Ions Area Detector:	Start verification of peptides identified from SEQUEST
03/20/2014 06:54 PM	(6):Precursor Ions Area Detector:	Start quantification for file: HJ_Yoshi_v2_90min_3of20_3.raw ...
03/20/2014 06:54 PM	(5):Event Detector:	All 1 files processed in 1 min 49 s
03/20/2014 06:54 PM	(5):Event Detector:	Event proccessing finished after 1 min 39 s.
03/20/2014 06:53 PM	(5):Event Detector:	Clustering Event Peaks ...
03/20/2014 06:53 PM	(5):Event Detector:	Normalizing ...
03/20/2014 06:52 PM	(5):Event Detector:	Start Event Processing on: HJ_Yoshi_v2_90min_3of20_3.raw with scan filter: FTMS + p NSI Full ms [300,00-1700,00]
03/20/2014 06:52 PM	(3):SEQUEST:	Total search time was 3 min 18 s.
03/20/2014 06:52 PM	(4):Percolator:	Performing percolator for SEQUEST (3) took 3 min 41 s.
03/20/2014 06:52 PM	(3):SEQUEST:	Search completed
03/20/2014 06:52 PM	(3):SEQUEST:	8607 protein(s) + 8153 decoy proteins scored and inserted into result file in 16.7 s.
03/20/2014 06:52 PM	(3):SEQUEST:	8607 protein(s) scored
03/20/2014 06:52 PM	(3):SEQUEST:	Search result finalization started.
03/20/2014 06:52 PM	(4):Percolator:	Start reading Percolator results
03/20/2014 06:52 PM	(4):Percolator:	PSMId	score	q-value	posterior_error_prob	peptide	proteinIds
03/20/2014 06:52 PM	(4):Percolator:	Processing took 22.22 cpu seconds or 22 seconds wall time
03/20/2014 06:52 PM	(4):Percolator:	Calibrating statistics - calculating Posterior error probabilities (PEPs)
03/20/2014 06:52 PM	(4):Percolator:	New pi_0 estimate on merged list gives 331 peptides over q=0.0100
03/20/2014 06:52 PM	(4):Percolator:	Calibrating statistics - calculating q values
03/20/2014 06:52 PM	(4):Percolator:	Selecting pi_0=0.9637
03/20/2014 06:52 PM	(4):Percolator:	Tossing out "redundant" PSMs keeping only the best scoring PSM for each unique peptide.
03/20/2014 06:52 PM	(4):Percolator:	Merging results from 3 datasets
03/20/2014 06:52 PM	(4):Percolator:	Found 622 target PSMs scoring over 1.0000% FDR level on testset
03/20/2014 06:52 PM	(4):Percolator:	1.2286	-0.0081	-1.8757	0.112	-0.005	0.0033	-49.6317	-0.0614	205.208	-0.4851	0.0985	0	-2.9328	1.8671	6.9533	2.8449	8.1233	-0.2128	0	-5.8033	0.1626	0.11	0.0302	-0.814	0.5978	-0.1431	0.4736	-21.698	0.0006	-56.8396	0.0143	-62.9612	0.0043	3.0561
03/20/2014 06:52 PM	(4):Percolator:	0.659	-0.8624	-0.5961	3.271	-0.1324	1.7993	-0.4717	-0.3411	1.1564	-1.4196	0.481	0	-1.2659	0.7633	1.263	0.0956	0.1183	-0.166	0	-2.6228	1.4768	1.637	0.4723	-1.3878	1.0547	-0.1745	0.681	-1.7809	0.0781	-3.2879	1.6506	-2.5905	0.3935	-15.4051
03/20/2014 06:52 PM	(4):Percolator:	XCorr	SpScore	Delta Cn From Second PSM	Binomial Score	Isolation Interference [%]	MH+ [Da]	Delta Mass [Da]	Delta Mass [ppm]	Absolute Delta Mass [Da]	Absolute Delta Mass [ppm]	Peptide Length	Is z=1	Is z=2	Is z=3	Is z=4	Is z=5	Is z>5	# Missed Cleavages	Log Peptides Matched	Log Total Intensity	Fraction Matched Intensity [%]	Fragment Coverage Series A, B, C [%]	Fragment Coverage Series X, Y, Z [%]	Log Matched Fragment Series Intensities A, B, C	Log Matched Fragment Series Intensities X, Y, Z	Longest Sequence Series A, B, C	Longest Sequence Series X, Y, Z	IQR Fragment Delta Mass [Da]	IQR Fragment Delta Mass [ppm]	Mean Fragment Delta Mass [Da]	Mean Fragment Delta Mass [ppm]	Mean Absolute Fragment Delta Mass [Da]	Mean Absolute Fragment Delta Mass [ppm]	m0
03/20/2014 06:52 PM	(4):Percolator:	# first line contains normalized weights, second line the raw weights
03/20/2014 06:52 PM	(4):Percolator:	Obtained weights (only showing weights of first cross validation set)
03/20/2014 06:52 PM	(4):Percolator:	Iteration 10 :	After the iteration step, 728 target PSMs with q<0.01 were estimated by cross validation
03/20/2014 06:52 PM	(4):Percolator:	Iteration 9 :	After the iteration step, 728 target PSMs with q<0.01 were estimated by cross validation
03/20/2014 06:52 PM	(4):Percolator:	Iteration 8 :	After the iteration step, 727 target PSMs with q<0.01 were estimated by cross validation
03/20/2014 06:52 PM	(4):Percolator:	Iteration 7 :	After the iteration step, 726 target PSMs with q<0.01 were estimated by cross validation
03/20/2014 06:52 PM	(4):Percolator:	Iteration 6 :	After the iteration step, 723 target PSMs with q<0.01 were estimated by cross validation
03/20/2014 06:52 PM	(4):Percolator:	Iteration 5 :	After the iteration step, 721 target PSMs with q<0.01 were estimated by cross validation
03/20/2014 06:52 PM	(4):Percolator:	Iteration 4 :	After the iteration step, 717 target PSMs with q<0.01 were estimated by cross validation
03/20/2014 06:52 PM	(4):Percolator:	Iteration 3 :	After the iteration step, 715 target PSMs with q<0.01 were estimated by cross validation
03/20/2014 06:51 PM	(4):Percolator:	Iteration 2 :	After the iteration step, 708 target PSMs with q<0.01 were estimated by cross validation
03/20/2014 06:51 PM	(4):Percolator:	Iteration 1 :	After the iteration step, 680 target PSMs with q<0.01 were estimated by cross validation
03/20/2014 06:51 PM	(4):Percolator:	---Training with Cpos selected by cross validation, Cneg selected by cross validation, fdr=0.01
03/20/2014 06:51 PM	(4):Percolator:	Reading in data and feature calculation took 32.617 cpu seconds or 33 seconds wall time
03/20/2014 06:51 PM	(4):Percolator:	Estimating 584 over q=0.01 in initial direction
03/20/2014 06:51 PM	(4):Percolator:	Selected feature number 4 as initial search direction, could separate 395 positives in that direction
03/20/2014 06:51 PM	(4):Percolator:	Selected feature number 4 as initial search direction, could separate 389 positives in that direction
03/20/2014 06:51 PM	(4):Percolator:	Selected feature number 4 as initial search direction, could separate 386 positives in that direction
03/20/2014 06:51 PM	(4):Percolator:	selecting cneg by cross validation
03/20/2014 06:51 PM	(4):Percolator:	selecting cpos by cross validation
03/20/2014 06:51 PM	(4):Percolator:	Train/test set contains 14134 positives and 14143 negatives, size ratio=0.999364 and pi0=1
03/20/2014 06:51 PM	(4):Percolator:	31e77142-29e9-402c-9ec2-8468a9513af0 e39a792e-622c-452d-b49b-59809cad79d0 Delta Cn From Second PSM Binomial Score b8754504-e95e-476b-b9a4-454d4bb53aeb 1d91a87b-953a-4887-9f22-f75a497a3538 Delta Mass [Da] Delta Mass [ppm] Absolute Delta Mass [Da] Absolute Delta Mass [ppm] Peptide Length Is z=1 Is z=2 Is z=3 Is z=4 Is z=5 Is z>5 041eb6d5-e486-44a0-9bc1-19e25811c686 Log Peptides Matched Log Total In…
03/20/2014 06:51 PM	(4):Percolator:	Features:
03/20/2014 06:51 PM	(4):Percolator:	enzyme=Trypsin
03/20/2014 06:51 PM	(4):Percolator:	Hyperparameters fdr=0.01, Cpos=0, Cneg=0, maxNiter=10
03/20/2014 06:51 PM	(4):Percolator:	Started Thu Mar 20 18:51:24 2014
03/20/2014 06:51 PM	(4):Percolator:	C:\Program Files\Thermo\Discoverer 1.4\Tools\Percolator\percolator.exe -X C:\ProgramData\Thermo\Discoverer 1.4\Scratch\d8bcc3ca-0e13-4b25-8618-b964df55ce8a\output.xml -Z C:\ProgramData\Thermo\Discoverer 1.4\Scratch\d8bcc3ca-0e13-4b25-8618-b964df55ce8a\input.xml
03/20/2014 06:51 PM	(4):Percolator:	Issued command:
03/20/2014 06:51 PM	(4):Percolator:	Department of Genome Sciences at the University of Washington.
03/20/2014 06:51 PM	(4):Percolator:	Written by Lukas K├ñll (lukall@u.washington.edu) in the
03/20/2014 06:51 PM	(4):Percolator:	Copyright (c) 2006-9 University of Washington. All rights reserved.
03/20/2014 06:51 PM	(4):Percolator:	Percolator version 2.04, Build Date Feb 1 2012 03:35:34
03/20/2014 06:51 PM	(4):Percolator:	Starting Percolator
03/20/2014 06:51 PM	(4):Percolator:	The input file contains 14134 peptides, 14143 decoy peptides and 33 features.
03/20/2014 06:51 PM	(4):Percolator:	Creating input file for SEQUEST (3) took 2 min 38 s.
03/20/2014 06:48 PM	(4):Percolator:	Start calculating features for peptides of SEQUEST (3)
03/20/2014 06:48 PM	(3):SEQUEST:	Sending 299 decoy peptide hits (201 peptides) to result file
03/20/2014 06:48 PM	(3):SEQUEST:	Starting SEQUEST decoy search
03/20/2014 06:48 PM	(3):SEQUEST:	Sending 299 peptide hits (191 peptides) to result file
03/20/2014 06:48 PM	(3):SEQUEST:	Starting SEQUEST (search spectra 16000 - 16299)
03/20/2014 06:48 PM	(2):Scan Event Filter:	299 of 299 spectra pass this filter
03/20/2014 06:48 PM	(3):SEQUEST:	Sending 1000 decoy peptide hits (3361 peptides) to result file
03/20/2014 06:48 PM	(3):SEQUEST:	Starting SEQUEST decoy search
03/20/2014 06:48 PM	(3):SEQUEST:	Sending 1000 peptide hits (3400 peptides) to result file
03/20/2014 06:48 PM	(3):SEQUEST:	Starting SEQUEST (search spectra 15000 - 16000)
03/20/2014 06:48 PM	(2):Scan Event Filter:	1000 of 1000 spectra pass this filter
03/20/2014 06:48 PM	(3):SEQUEST:	Sending 1000 decoy peptide hits (1678 peptides) to result file
03/20/2014 06:48 PM	(3):SEQUEST:	Starting SEQUEST decoy search
03/20/2014 06:48 PM	(3):SEQUEST:	Sending 1000 peptide hits (1756 peptides) to result file
03/20/2014 06:48 PM	(3):SEQUEST:	Starting SEQUEST (search spectra 14000 - 15000)
03/20/2014 06:48 PM	(2):Scan Event Filter:	1000 of 1000 spectra pass this filter
03/20/2014 06:48 PM	(3):SEQUEST:	Sending 1000 decoy peptide hits (1454 peptides) to result file
03/20/2014 06:47 PM	(3):SEQUEST:	Starting SEQUEST decoy search
03/20/2014 06:47 PM	(3):SEQUEST:	Sending 1000 peptide hits (1493 peptides) to result file
03/20/2014 06:47 PM	(3):SEQUEST:	Starting SEQUEST (search spectra 13000 - 14000)
03/20/2014 06:47 PM	(2):Scan Event Filter:	1000 of 1000 spectra pass this filter
03/20/2014 06:47 PM	(3):SEQUEST:	Sending 1000 decoy peptide hits (1528 peptides) to result file
03/20/2014 06:47 PM	(3):SEQUEST:	Starting SEQUEST decoy search
03/20/2014 06:47 PM	(3):SEQUEST:	Sending 1000 peptide hits (1588 peptides) to result file
03/20/2014 06:47 PM	(3):SEQUEST:	Starting SEQUEST (search spectra 12000 - 13000)
03/20/2014 06:47 PM	(2):Scan Event Filter:	1000 of 1000 spectra pass this filter
03/20/2014 06:47 PM	(3):SEQUEST:	Sending 1000 decoy peptide hits (1902 peptides) to result file
03/20/2014 06:47 PM	(3):SEQUEST:	Starting SEQUEST decoy search
03/20/2014 06:47 PM	(3):SEQUEST:	Sending 1000 peptide hits (1942 peptides) to result file
03/20/2014 06:47 PM	(3):SEQUEST:	Starting SEQUEST (search spectra 11000 - 12000)
03/20/2014 06:47 PM	(2):Scan Event Filter:	1000 of 1000 spectra pass this filter
03/20/2014 06:46 PM	(3):SEQUEST:	Sending 1000 decoy peptide hits (3138 peptides) to result file
03/20/2014 06:46 PM	(3):SEQUEST:	Starting SEQUEST decoy search
03/20/2014 06:46 PM	(3):SEQUEST:	Sending 1000 peptide hits (3315 peptides) to result file
03/20/2014 06:46 PM	(3):SEQUEST:	Starting SEQUEST (search spectra 10000 - 11000)
03/20/2014 06:46 PM	(2):Scan Event Filter:	1000 of 1000 spectra pass this filter
03/20/2014 06:46 PM	(3):SEQUEST:	Sending 1000 decoy peptide hits (4705 peptides) to result file
03/20/2014 06:46 PM	(3):SEQUEST:	Starting SEQUEST decoy search
03/20/2014 06:46 PM	(3):SEQUEST:	Sending 1000 peptide hits (4759 peptides) to result file
03/20/2014 06:46 PM	(3):SEQUEST:	Starting SEQUEST (search spectra 9000 - 10000)
03/20/2014 06:46 PM	(2):Scan Event Filter:	1000 of 1000 spectra pass this filter
03/20/2014 06:46 PM	(3):SEQUEST:	Sending 1000 decoy peptide hits (6033 peptides) to result file
03/20/2014 06:46 PM	(3):SEQUEST:	Starting SEQUEST decoy search
03/20/2014 06:46 PM	(3):SEQUEST:	Sending 1000 peptide hits (6093 peptides) to result file
03/20/2014 06:45 PM	(3):SEQUEST:	Starting SEQUEST (search spectra 8000 - 9000)
03/20/2014 06:45 PM	(2):Scan Event Filter:	1000 of 1000 spectra pass this filter
03/20/2014 06:45 PM	(3):SEQUEST:	Sending 1000 decoy peptide hits (6616 peptides) to result file
03/20/2014 06:45 PM	(3):SEQUEST:	Starting SEQUEST decoy search
03/20/2014 06:45 PM	(3):SEQUEST:	Sending 1000 peptide hits (6604 peptides) to result file
03/20/2014 06:45 PM	(3):SEQUEST:	Starting SEQUEST (search spectra 7000 - 8000)
03/20/2014 06:45 PM	(2):Scan Event Filter:	1000 of 1000 spectra pass this filter
03/20/2014 06:45 PM	(3):SEQUEST:	Sending 1000 decoy peptide hits (5824 peptides) to result file
03/20/2014 06:45 PM	(3):SEQUEST:	Starting SEQUEST decoy search
03/20/2014 06:45 PM	(3):SEQUEST:	Sending 1000 peptide hits (5765 peptides) to result file
03/20/2014 06:45 PM	(3):SEQUEST:	Starting SEQUEST (search spectra 6000 - 7000)
03/20/2014 06:45 PM	(2):Scan Event Filter:	1000 of 1000 spectra pass this filter
03/20/2014 06:45 PM	(3):SEQUEST:	Sending 1000 decoy peptide hits (7626 peptides) to result file
03/20/2014 06:44 PM	(3):SEQUEST:	Starting SEQUEST decoy search
03/20/2014 06:44 PM	(3):SEQUEST:	Sending 1000 peptide hits (7632 peptides) to result file
03/20/2014 06:44 PM	(3):SEQUEST:	Starting SEQUEST (search spectra 5000 - 6000)
03/20/2014 06:44 PM	(2):Scan Event Filter:	1000 of 1000 spectra pass this filter
03/20/2014 06:44 PM	(3):SEQUEST:	Sending 1000 decoy peptide hits (8645 peptides) to result file
03/20/2014 06:44 PM	(3):SEQUEST:	Starting SEQUEST decoy search
03/20/2014 06:44 PM	(3):SEQUEST:	Sending 1000 peptide hits (8684 peptides) to result file
03/20/2014 06:44 PM	(3):SEQUEST:	Starting SEQUEST (search spectra 4000 - 5000)
03/20/2014 06:44 PM	(2):Scan Event Filter:	1000 of 1000 spectra pass this filter
03/20/2014 06:44 PM	(3):SEQUEST:	Sending 1000 decoy peptide hits (7861 peptides) to result file
03/20/2014 06:44 PM	(3):SEQUEST:	Starting SEQUEST decoy search
03/20/2014 06:44 PM	(3):SEQUEST:	Sending 1000 peptide hits (7837 peptides) to result file
03/20/2014 06:43 PM	(3):SEQUEST:	Starting SEQUEST (search spectra 3000 - 4000)
03/20/2014 06:43 PM	(2):Scan Event Filter:	1000 of 1000 spectra pass this filter
03/20/2014 06:43 PM	(3):SEQUEST:	Sending 1000 decoy peptide hits (7720 peptides) to result file
03/20/2014 06:43 PM	(3):SEQUEST:	Starting SEQUEST decoy search
03/20/2014 06:43 PM	(3):SEQUEST:	Sending 1000 peptide hits (7727 peptides) to result file
03/20/2014 06:43 PM	(3):SEQUEST:	Starting SEQUEST (search spectra 2000 - 3000)
03/20/2014 06:43 PM	(2):Scan Event Filter:	1000 of 1000 spectra pass this filter
03/20/2014 06:43 PM	(3):SEQUEST:	Sending 1000 decoy peptide hits (8303 peptides) to result file
03/20/2014 06:43 PM	(3):SEQUEST:	Starting SEQUEST decoy search
03/20/2014 06:43 PM	(3):SEQUEST:	Sending 1000 peptide hits (8280 peptides) to result file
03/20/2014 06:43 PM	(3):SEQUEST:	Starting SEQUEST (search spectra 1000 - 2000)
03/20/2014 06:43 PM	(2):Scan Event Filter:	1000 of 1000 spectra pass this filter
03/20/2014 06:42 PM	(3):SEQUEST:	Sending 1000 decoy peptide hits (8771 peptides) to result file
03/20/2014 06:42 PM	(3):SEQUEST:	Starting SEQUEST decoy search
03/20/2014 06:42 PM	(3):SEQUEST:	Sending 1000 peptide hits (8750 peptides) to result file
03/20/2014 06:42 PM	(3):SEQUEST:	Starting SEQUEST (search spectra 0 - 1000)
03/20/2014 06:42 PM	(3):SEQUEST:	There is already an adequate decoy FASTA index.
03/20/2014 06:42 PM	(3):SEQUEST:	Looking for existing decoy FASTA index.
03/20/2014 06:42 PM	(3):SEQUEST:	There is already an adequate target FASTA index.
03/20/2014 06:42 PM	(3):SEQUEST:	Looking for existing target FASTA index.
03/20/2014 06:42 PM	(2):Scan Event Filter:	1000 of 1000 spectra pass this filter
03/20/2014 06:42 PM	(1):Spectrum Selector:	Reading from File 1 of 1:C:\Henrik\Yoshi ON pulldown\HJ_Yoshi_v2_90min_3of20_3.raw (18588 spectra total)
================================================================================
Summary of file C:\Henrik\Yoshi ON pulldown\HJ_Yoshi_v2_90min_3of20_4.msf
Workflow created with Discoverer version: 1.4.0.288 (DBVersion:79)
================================================================================
Search name: HJ_Yoshi_v2_90min_3of20_4
Search description: -
Search date: 03/20/2014 18:12:13
================================================================================
The pipeline tree:
------------------
|-(0) Spectrum Files
|-(1) Spectrum Selector
|-(2) Scan Event Filter
|-(3) SEQUEST
|-(4) Percolator
|-(5) Event Detector
|-(6) Precursor Ions Area Detector
------------------------------------------------------------------------------
Processing node 0: Spectrum Files
------------------------------------------------------------------------------
Input Data:
-----------------------------
File Name(s): C:\Henrik\Yoshi ON pulldown\HJ_Yoshi_v2_90min_3of20_4.raw
------------------------------------------------------------------------------
Processing node 1: Spectrum Selector
------------------------------------------------------------------------------
1. General Settings:
-----------------------------
Precursor Selection: Use MS1 Precursor
Use New Precursor Reevaluation: True
2. Spectrum Properties Filter:
-----------------------------
Lower RT Limit: 0
Upper RT Limit: 0
First Scan: 0
Last Scan: 0
Lowest Charge State: 2
Highest Charge State: 7
Min. Precursor Mass: 350 Da
Max. Precursor Mass: 7000 Da
Total Intensity Threshold: 0
Minimum Peak Count: 1
3. Scan Event Filters:
-----------------------------
MS Order: Is MS2
Min. Collision Energy: 0
Max. Collision Energy: 1000
Scan Type: Is Full
4. Peak Filters:
-----------------------------
S/N Threshold (FT-only): 1.5
5. Replacements for Unrecognized Properties:
-----------------------------
Unrecognized Charge Replacements: Automatic
Unrecognized Mass Analyzer Replacements: ITMS
Unrecognized MS Order Replacements: MS2
Unrecognized Activation Type Replacements: HCD
Unrecognized Polarity Replacements: +
6. Just for Testing:
-----------------------------
Precursor Clipping Range Before: 2.5 Da
Precursor Clipping Range After: 5.5 Da
------------------------------------------------------------------------------
Processing node 2: Scan Event Filter
------------------------------------------------------------------------------
Filter Settings:
-----------------------------
Mass Analyzer: Is ITMS
Activation Type: Is CID
Min. Collision Energy: 0
Max. Collision Energy: 1000
------------------------------------------------------------------------------
Processing node 3: SEQUEST
------------------------------------------------------------------------------
1. Input Data:
-----------------------------
Protein Database: uniprot-mouse_ref_prot_140320.fasta
Enzyme Name: Trypsin (Full)
Maximum Missed Cleavage Sites: 2
1.1 Peptide Scoring Options:
-----------------------------
Maximum Peptides Considered: 500
Maximum Peptides Output: 10
Calculate Probability Scores: False
Absolute XCorr Threshold: 0.4
Fragment Ion Cutoff Percentage: 0.1
Peptide Without Protein XCorr Threshold: 1.5
1.2 Protein Scoring Options:
-----------------------------
Maximum Protein References Per Peptide: 100
Protein Relevance Threshold: 1.5
Peptide Relevance Factor: 0.4
2. Tolerances:
-----------------------------
Precursor Mass Tolerance: 10 ppm
Fragment Mass Tolerance: 0.36 Da
Use Average Precursor Mass: False
Use Average Fragment Masses: False
3. Ion Series:
-----------------------------
Use Neutral Loss a Ions: True
Use Neutral Loss b Ions: True
Use Neutral Loss y Ions: True
Weight of a Ions: 0
Weight of b Ions: 1
Weight of c Ions: 0
Weight of x Ions: 0
Weight of y Ions: 1
Weight of z Ions: 0
4. Dynamic Modifications:
-----------------------------
Max. Modifications Per Peptide: 4
2. Dynamic Modification: Oxidation / +15.995 Da (M)
5. Static Modifications:
-----------------------------
1. Static Modification: Carbamidomethyl / +57.021 Da (C)
------------------------------------------------------------------------------
Processing node 4: Percolator
------------------------------------------------------------------------------
1. Input Data:
-----------------------------
Maximum Delta Cn: 0.05
2. Decoy Database Search:
-----------------------------
Target FDR (Strict): 0.01
Target FDR (Relaxed): 0.05
Validation based on: q-Value
------------------------------------------------------------------------------
Processing node 5: Event Detector
------------------------------------------------------------------------------
1. General Settings:
-----------------------------
Mass Precision: 3 ppm
S/N Threshold: 1
------------------------------------------------------------------------------
Processing node 6: Precursor Ions Area Detector
------------------------------------------------------------------------------
================================================================================
Further information:
SEQUEST (3):
- Number of sequences searched: 43386
Percolator (4):
- Percolator Output: Results for SEQUEST (3):
Iteration 1 :	After the iteration step, 1395 target PSMs with q<0.01 were estimated by cross validation
Iteration 2 :	After the iteration step, 1440 target PSMs with q<0.01 were estimated by cross validation
Iteration 3 :	After the iteration step, 1453 target PSMs with q<0.01 were estimated by cross validation
Iteration 4 :	After the iteration step, 1461 target PSMs with q<0.01 were estimated by cross validation
Iteration 5 :	After the iteration step, 1465 target PSMs with q<0.01 were estimated by cross validation
Iteration 6 :	After the iteration step, 1465 target PSMs with q<0.01 were estimated by cross validation
Iteration 7 :	After the iteration step, 1466 target PSMs with q<0.01 were estimated by cross validation
Iteration 8 :	After the iteration step, 1464 target PSMs with q<0.01 were estimated by cross validation
Iteration 9 :	After the iteration step, 1463 target PSMs with q<0.01 were estimated by cross validation
Iteration 10 :	After the iteration step, 1463 target PSMs with q<0.01 were estimated by cross validation
Feature name	Raw weight	Normalized weight
XCorr	-0.0573	-0.0334
SpScore	0.0044	0.6055
Delta Cn From Second PSM	1.2781	0.4036
Binomial Score	0.0609	2.1611
Isolation Interference [%]	-0.0042	-0.1116
MH+ [Da]	-0.0001	-0.0403
Delta Mass [Da]	118.822	1.1123
Delta Mass [ppm]	-0.0995	-0.5451
Absolute Delta Mass [Da]	-45.4854	-0.2589
Absolute Delta Mass [ppm]	-0.5417	-1.6158
Peptide Length	0.1111	0.5529
Is z=1	0	0
Is z=2	-1.888	-0.8467
Is z=3	1.2003	0.5077
Is z=4	3.5756	0.7138
Is z=5	5.5449	0.3442
Is z>5	7.1836	0.0912
# Missed Cleavages	-0.4902	-0.3816
Log Peptides Matched	0	0
Log Total Intensity	-0.1842	-0.0848
Fraction Matched Intensity [%]	0.0541	0.5484
Fragment Coverage Series A, B, C [%]	-0.0872	-1.344
Fragment Coverage Series X, Y, Z [%]	0.0359	0.6148
Log Matched Fragment Series Intensities A, B, C	-1.0178	-1.9106
Log Matched Fragment Series Intensities X, Y, Z	0.0744	0.1459
Longest Sequence Series A, B, C	0.591	0.8261
Longest Sequence Series X, Y, Z	-0.0079	-0.0137
IQR Fragment Delta Mass [Da]	-5.5059	-0.4495
IQR Fragment Delta Mass [ppm]	0.0031	0.437
Mean Fragment Delta Mass [Da]	-27.8113	-1.5909
Mean Fragment Delta Mass [ppm]	0.0039	0.4405
Mean Absolute Fragment Delta Mass [Da]	-6.076	-0.2494
Mean Absolute Fragment Delta Mass [ppm]	-0.0036	-0.3376
m0	-2.3184	-7.1824
================================================================================
Processing details:
03/20/2014 07:10 PM	(6):Precursor Ions Area Detector:	Whole quantification took 1 min 11 s.
03/20/2014 07:10 PM	(6):Precursor Ions Area Detector:	Storing 6006 remaining single precursor patterns ...
03/20/2014 07:10 PM	(6):Precursor Ions Area Detector:	Storing 0 precursor ion quantification results ...
03/20/2014 07:10 PM	(6):Precursor Ions Area Detector:	Storing 0 peptide verification results ...
03/20/2014 07:09 PM	(6):Precursor Ions Area Detector:	Start verification of peptides identified from SEQUEST
03/20/2014 07:09 PM	(6):Precursor Ions Area Detector:	Start quantification for file: HJ_Yoshi_v2_90min_3of20_4.raw ...
03/20/2014 07:09 PM	(5):Event Detector:	All 1 files processed in 1 min 40 s
03/20/2014 07:09 PM	(5):Event Detector:	Event proccessing finished after 1 min 30 s.
03/20/2014 07:07 PM	(5):Event Detector:	Clustering Event Peaks ...
03/20/2014 07:07 PM	(5):Event Detector:	Normalizing ...
03/20/2014 07:07 PM	(5):Event Detector:	Start Event Processing on: HJ_Yoshi_v2_90min_3of20_4.raw with scan filter: FTMS + p NSI Full ms [300,00-1700,00]
03/20/2014 07:07 PM	(3):SEQUEST:	Total search time was 3 min 51 s.
03/20/2014 07:07 PM	(4):Percolator:	Performing percolator for SEQUEST (3) took 4 min 7 s.
03/20/2014 07:07 PM	(3):SEQUEST:	Search completed
03/20/2014 07:07 PM	(3):SEQUEST:	11354 protein(s) + 10736 decoy proteins scored and inserted into result file in 20.6 s.
03/20/2014 07:07 PM	(3):SEQUEST:	11354 protein(s) scored
03/20/2014 07:06 PM	(3):SEQUEST:	Search result finalization started.
03/20/2014 07:06 PM	(4):Percolator:	Start reading Percolator results
03/20/2014 07:06 PM	(4):Percolator:	PSMId	score	q-value	posterior_error_prob	peptide	proteinIds
03/20/2014 07:06 PM	(4):Percolator:	Processing took 24.43 cpu seconds or 24 seconds wall time
03/20/2014 07:06 PM	(4):Percolator:	Calibrating statistics - calculating Posterior error probabilities (PEPs)
03/20/2014 07:06 PM	(4):Percolator:	New pi_0 estimate on merged list gives 723 peptides over q=0.0100
03/20/2014 07:06 PM	(4):Percolator:	Calibrating statistics - calculating q values
03/20/2014 07:06 PM	(4):Percolator:	Selecting pi_0=0.9316
03/20/2014 07:06 PM	(4):Percolator:	Tossing out "redundant" PSMs keeping only the best scoring PSM for each unique peptide.
03/20/2014 07:06 PM	(4):Percolator:	Merging results from 3 datasets
03/20/2014 07:06 PM	(4):Percolator:	Found 1368 target PSMs scoring over 1.0000% FDR level on testset
03/20/2014 07:06 PM	(4):Percolator:	-0.0573	0.0044	1.2781	0.0609	-0.0042	-0.0001	118.822	-0.0995	-45.4854	-0.5417	0.1111	0	-1.888	1.2003	3.5756	5.5449	7.1836	-0.4902	0	-0.1842	0.0541	-0.0872	0.0359	-1.0178	0.0744	0.591	-0.0079	-5.5059	0.0031	-27.8113	0.0039	-6.076	-0.0036	-2.3184
03/20/2014 07:06 PM	(4):Percolator:	-0.0334	0.6055	0.4036	2.1611	-0.1116	-0.0403	1.1123	-0.5451	-0.2589	-1.6158	0.5529	0	-0.8467	0.5077	0.7138	0.3442	0.0912	-0.3816	0	-0.0848	0.5484	-1.344	0.6148	-1.9106	0.1459	0.8261	-0.0137	-0.4495	0.437	-1.5909	0.4405	-0.2494	-0.3376	-7.1824
03/20/2014 07:06 PM	(4):Percolator:	XCorr	SpScore	Delta Cn From Second PSM	Binomial Score	Isolation Interference [%]	MH+ [Da]	Delta Mass [Da]	Delta Mass [ppm]	Absolute Delta Mass [Da]	Absolute Delta Mass [ppm]	Peptide Length	Is z=1	Is z=2	Is z=3	Is z=4	Is z=5	Is z>5	# Missed Cleavages	Log Peptides Matched	Log Total Intensity	Fraction Matched Intensity [%]	Fragment Coverage Series A, B, C [%]	Fragment Coverage Series X, Y, Z [%]	Log Matched Fragment Series Intensities A, B, C	Log Matched Fragment Series Intensities X, Y, Z	Longest Sequence Series A, B, C	Longest Sequence Series X, Y, Z	IQR Fragment Delta Mass [Da]	IQR Fragment Delta Mass [ppm]	Mean Fragment Delta Mass [Da]	Mean Fragment Delta Mass [ppm]	Mean Absolute Fragment Delta Mass [Da]	Mean Absolute Fragment Delta Mass [ppm]	m0
03/20/2014 07:06 PM	(4):Percolator:	# first line contains normalized weights, second line the raw weights
03/20/2014 07:06 PM	(4):Percolator:	Obtained weights (only showing weights of first cross validation set)
03/20/2014 07:06 PM	(4):Percolator:	Iteration 10 :	After the iteration step, 1463 target PSMs with q<0.01 were estimated by cross validation
03/20/2014 07:06 PM	(4):Percolator:	Iteration 9 :	After the iteration step, 1463 target PSMs with q<0.01 were estimated by cross validation
03/20/2014 07:06 PM	(4):Percolator:	Iteration 8 :	After the iteration step, 1464 target PSMs with q<0.01 were estimated by cross validation
03/20/2014 07:06 PM	(4):Percolator:	Iteration 7 :	After the iteration step, 1466 target PSMs with q<0.01 were estimated by cross validation
03/20/2014 07:06 PM	(4):Percolator:	Iteration 6 :	After the iteration step, 1465 target PSMs with q<0.01 were estimated by cross validation
03/20/2014 07:06 PM	(4):Percolator:	Iteration 5 :	After the iteration step, 1465 target PSMs with q<0.01 were estimated by cross validation
03/20/2014 07:06 PM	(4):Percolator:	Iteration 4 :	After the iteration step, 1461 target PSMs with q<0.01 were estimated by cross validation
03/20/2014 07:06 PM	(4):Percolator:	Iteration 3 :	After the iteration step, 1453 target PSMs with q<0.01 were estimated by cross validation
03/20/2014 07:06 PM	(4):Percolator:	Iteration 2 :	After the iteration step, 1440 target PSMs with q<0.01 were estimated by cross validation
03/20/2014 07:06 PM	(4):Percolator:	Iteration 1 :	After the iteration step, 1395 target PSMs with q<0.01 were estimated by cross validation
03/20/2014 07:06 PM	(4):Percolator:	---Training with Cpos selected by cross validation, Cneg selected by cross validation, fdr=0.01
03/20/2014 07:06 PM	(4):Percolator:	Reading in data and feature calculation took 35.616 cpu seconds or 36 seconds wall time
03/20/2014 07:06 PM	(4):Percolator:	Estimating 1083 over q=0.01 in initial direction
03/20/2014 07:06 PM	(4):Percolator:	Selected feature number 4 as initial search direction, could separate 738 positives in that direction
03/20/2014 07:06 PM	(4):Percolator:	Selected feature number 4 as initial search direction, could separate 748 positives in that direction
03/20/2014 07:06 PM	(4):Percolator:	Selected feature number 4 as initial search direction, could separate 680 positives in that direction
03/20/2014 07:06 PM	(4):Percolator:	selecting cneg by cross validation
03/20/2014 07:06 PM	(4):Percolator:	selecting cpos by cross validation
03/20/2014 07:06 PM	(4):Percolator:	Train/test set contains 15386 positives and 15636 negatives, size ratio=0.984011 and pi0=1
03/20/2014 07:06 PM	(4):Percolator:	31e77142-29e9-402c-9ec2-8468a9513af0 e39a792e-622c-452d-b49b-59809cad79d0 Delta Cn From Second PSM Binomial Score b8754504-e95e-476b-b9a4-454d4bb53aeb 1d91a87b-953a-4887-9f22-f75a497a3538 Delta Mass [Da] Delta Mass [ppm] Absolute Delta Mass [Da] Absolute Delta Mass [ppm] Peptide Length Is z=1 Is z=2 Is z=3 Is z=4 Is z=5 Is z>5 041eb6d5-e486-44a0-9bc1-19e25811c686 Log Peptides Matched Log Total In…
03/20/2014 07:06 PM	(4):Percolator:	Features:
03/20/2014 07:06 PM	(4):Percolator:	enzyme=Trypsin
03/20/2014 07:05 PM	(4):Percolator:	Hyperparameters fdr=0.01, Cpos=0, Cneg=0, maxNiter=10
03/20/2014 07:05 PM	(4):Percolator:	Started Thu Mar 20 19:05:49 2014
03/20/2014 07:05 PM	(4):Percolator:	C:\Program Files\Thermo\Discoverer 1.4\Tools\Percolator\percolator.exe -X C:\ProgramData\Thermo\Discoverer 1.4\Scratch\27235c0c-4021-4b24-a1b7-ad28efa7e8af\output.xml -Z C:\ProgramData\Thermo\Discoverer 1.4\Scratch\27235c0c-4021-4b24-a1b7-ad28efa7e8af\input.xml
03/20/2014 07:05 PM	(4):Percolator:	Issued command:
03/20/2014 07:05 PM	(4):Percolator:	Department of Genome Sciences at the University of Washington.
03/20/2014 07:05 PM	(4):Percolator:	Written by Lukas K├ñll (lukall@u.washington.edu) in the
03/20/2014 07:05 PM	(4):Percolator:	Copyright (c) 2006-9 University of Washington. All rights reserved.
03/20/2014 07:05 PM	(4):Percolator:	Percolator version 2.04, Build Date Feb 1 2012 03:35:34
03/20/2014 07:05 PM	(4):Percolator:	Starting Percolator
03/20/2014 07:05 PM	(4):Percolator:	The input file contains 15386 peptides, 15636 decoy peptides and 33 features.
03/20/2014 07:05 PM	(4):Percolator:	Creating input file for SEQUEST (3) took 2 min 57 s.
03/20/2014 07:02 PM	(4):Percolator:	Start calculating features for peptides of SEQUEST (3)
03/20/2014 07:02 PM	(3):SEQUEST:	Sending 164 decoy peptide hits (55 peptides) to result file
03/20/2014 07:02 PM	(3):SEQUEST:	Starting SEQUEST decoy search
03/20/2014 07:02 PM	(3):SEQUEST:	Sending 164 peptide hits (79 peptides) to result file
03/20/2014 07:02 PM	(3):SEQUEST:	Starting SEQUEST (search spectra 17000 - 17164)
03/20/2014 07:02 PM	(2):Scan Event Filter:	164 of 164 spectra pass this filter
03/20/2014 07:02 PM	(3):SEQUEST:	Sending 1000 decoy peptide hits (2935 peptides) to result file
03/20/2014 07:02 PM	(3):SEQUEST:	Starting SEQUEST decoy search
03/20/2014 07:02 PM	(3):SEQUEST:	Sending 1000 peptide hits (2928 peptides) to result file
03/20/2014 07:02 PM	(3):SEQUEST:	Starting SEQUEST (search spectra 16000 - 17000)
03/20/2014 07:02 PM	(2):Scan Event Filter:	1000 of 1000 spectra pass this filter
03/20/2014 07:02 PM	(3):SEQUEST:	Sending 1000 decoy peptide hits (2149 peptides) to result file
03/20/2014 07:02 PM	(3):SEQUEST:	Starting SEQUEST decoy search
03/20/2014 07:02 PM	(3):SEQUEST:	Sending 1000 peptide hits (2177 peptides) to result file
03/20/2014 07:02 PM	(3):SEQUEST:	Starting SEQUEST (search spectra 15000 - 16000)
03/20/2014 07:02 PM	(2):Scan Event Filter:	1000 of 1000 spectra pass this filter
03/20/2014 07:02 PM	(3):SEQUEST:	Sending 1000 decoy peptide hits (1410 peptides) to result file
03/20/2014 07:02 PM	(3):SEQUEST:	Starting SEQUEST decoy search
03/20/2014 07:02 PM	(3):SEQUEST:	Sending 1000 peptide hits (1471 peptides) to result file
03/20/2014 07:02 PM	(3):SEQUEST:	Starting SEQUEST (search spectra 14000 - 15000)
03/20/2014 07:01 PM	(2):Scan Event Filter:	1000 of 1000 spectra pass this filter
03/20/2014 07:01 PM	(3):SEQUEST:	Sending 1000 decoy peptide hits (1342 peptides) to result file
03/20/2014 07:01 PM	(3):SEQUEST:	Starting SEQUEST decoy search
03/20/2014 07:01 PM	(3):SEQUEST:	Sending 1000 peptide hits (1411 peptides) to result file
03/20/2014 07:01 PM	(3):SEQUEST:	Starting SEQUEST (search spectra 13000 - 14000)
03/20/2014 07:01 PM	(2):Scan Event Filter:	1000 of 1000 spectra pass this filter
03/20/2014 07:01 PM	(3):SEQUEST:	Sending 1000 decoy peptide hits (1310 peptides) to result file
03/20/2014 07:01 PM	(3):SEQUEST:	Starting SEQUEST decoy search
03/20/2014 07:01 PM	(3):SEQUEST:	Sending 1000 peptide hits (1349 peptides) to result file
03/20/2014 07:01 PM	(3):SEQUEST:	Starting SEQUEST (search spectra 12000 - 13000)
03/20/2014 07:01 PM	(2):Scan Event Filter:	1000 of 1000 spectra pass this filter
03/20/2014 07:01 PM	(3):SEQUEST:	Sending 1000 decoy peptide hits (2624 peptides) to result file
03/20/2014 07:00 PM	(3):SEQUEST:	Starting SEQUEST decoy search
03/20/2014 07:00 PM	(3):SEQUEST:	Sending 1000 peptide hits (2721 peptides) to result file
03/20/2014 07:00 PM	(3):SEQUEST:	Starting SEQUEST (search spectra 11000 - 12000)
03/20/2014 07:00 PM	(2):Scan Event Filter:	1000 of 1000 spectra pass this filter
03/20/2014 07:00 PM	(3):SEQUEST:	Sending 1000 decoy peptide hits (4331 peptides) to result file
03/20/2014 07:00 PM	(3):SEQUEST:	Starting SEQUEST decoy search
03/20/2014 07:00 PM	(3):SEQUEST:	Sending 1000 peptide hits (4449 peptides) to result file
03/20/2014 07:00 PM	(3):SEQUEST:	Starting SEQUEST (search spectra 10000 - 11000)
03/20/2014 07:00 PM	(2):Scan Event Filter:	1000 of 1000 spectra pass this filter
03/20/2014 07:00 PM	(3):SEQUEST:	Sending 1000 decoy peptide hits (5368 peptides) to result file
03/20/2014 07:00 PM	(3):SEQUEST:	Starting SEQUEST decoy search
03/20/2014 07:00 PM	(3):SEQUEST:	Sending 1000 peptide hits (5455 peptides) to result file
03/20/2014 07:00 PM	(3):SEQUEST:	Starting SEQUEST (search spectra 9000 - 10000)
03/20/2014 06:59 PM	(2):Scan Event Filter:	1000 of 1000 spectra pass this filter
03/20/2014 06:59 PM	(3):SEQUEST:	Sending 1000 decoy peptide hits (6549 peptides) to result file
03/20/2014 06:59 PM	(3):SEQUEST:	Starting SEQUEST decoy search
03/20/2014 06:59 PM	(3):SEQUEST:	Sending 1000 peptide hits (6579 peptides) to result file
03/20/2014 06:59 PM	(3):SEQUEST:	Starting SEQUEST (search spectra 8000 - 9000)
03/20/2014 06:59 PM	(2):Scan Event Filter:	1000 of 1000 spectra pass this filter
03/20/2014 06:59 PM	(3):SEQUEST:	Sending 1000 decoy peptide hits (6543 peptides) to result file
03/20/2014 06:59 PM	(3):SEQUEST:	Starting SEQUEST decoy search
03/20/2014 06:59 PM	(3):SEQUEST:	Sending 1000 peptide hits (6661 peptides) to result file
03/20/2014 06:59 PM	(3):SEQUEST:	Starting SEQUEST (search spectra 7000 - 8000)
03/20/2014 06:59 PM	(2):Scan Event Filter:	1000 of 1000 spectra pass this filter
03/20/2014 06:59 PM	(3):SEQUEST:	Sending 1000 decoy peptide hits (7091 peptides) to result file
03/20/2014 06:58 PM	(3):SEQUEST:	Starting SEQUEST decoy search
03/20/2014 06:58 PM	(3):SEQUEST:	Sending 1000 peptide hits (7123 peptides) to result file
03/20/2014 06:58 PM	(3):SEQUEST:	Starting SEQUEST (search spectra 6000 - 7000)
03/20/2014 06:58 PM	(2):Scan Event Filter:	1000 of 1000 spectra pass this filter
03/20/2014 06:58 PM	(3):SEQUEST:	Sending 1000 decoy peptide hits (8340 peptides) to result file
03/20/2014 06:58 PM	(3):SEQUEST:	Starting SEQUEST decoy search
03/20/2014 06:58 PM	(3):SEQUEST:	Sending 1000 peptide hits (8378 peptides) to result file
03/20/2014 06:58 PM	(3):SEQUEST:	Starting SEQUEST (search spectra 5000 - 6000)
03/20/2014 06:58 PM	(2):Scan Event Filter:	1000 of 1000 spectra pass this filter
03/20/2014 06:58 PM	(3):SEQUEST:	Sending 1000 decoy peptide hits (9028 peptides) to result file
03/20/2014 06:58 PM	(3):SEQUEST:	Starting SEQUEST decoy search
03/20/2014 06:58 PM	(3):SEQUEST:	Sending 1000 peptide hits (8982 peptides) to result file
03/20/2014 06:57 PM	(3):SEQUEST:	Starting SEQUEST (search spectra 4000 - 5000)
03/20/2014 06:57 PM	(2):Scan Event Filter:	1000 of 1000 spectra pass this filter
03/20/2014 06:57 PM	(3):SEQUEST:	Sending 1000 decoy peptide hits (8358 peptides) to result file
03/20/2014 06:57 PM	(3):SEQUEST:	Starting SEQUEST decoy search
03/20/2014 06:57 PM	(3):SEQUEST:	Sending 1000 peptide hits (8368 peptides) to result file
03/20/2014 06:57 PM	(3):SEQUEST:	Starting SEQUEST (search spectra 3000 - 4000)
03/20/2014 06:57 PM	(2):Scan Event Filter:	1000 of 1000 spectra pass this filter
03/20/2014 06:57 PM	(3):SEQUEST:	Sending 1000 decoy peptide hits (8705 peptides) to result file
03/20/2014 06:57 PM	(3):SEQUEST:	Starting SEQUEST decoy search
03/20/2014 06:57 PM	(3):SEQUEST:	Sending 1000 peptide hits (8725 peptides) to result file
03/20/2014 06:56 PM	(3):SEQUEST:	Starting SEQUEST (search spectra 2000 - 3000)
03/20/2014 06:56 PM	(2):Scan Event Filter:	1000 of 1000 spectra pass this filter
03/20/2014 06:56 PM	(3):SEQUEST:	Sending 1000 decoy peptide hits (9208 peptides) to result file
03/20/2014 06:56 PM	(3):SEQUEST:	Starting SEQUEST decoy search
03/20/2014 06:56 PM	(3):SEQUEST:	Sending 1000 peptide hits (9244 peptides) to result file
03/20/2014 06:56 PM	(3):SEQUEST:	Starting SEQUEST (search spectra 1000 - 2000)
03/20/2014 06:56 PM	(2):Scan Event Filter:	1000 of 1000 spectra pass this filter
03/20/2014 06:56 PM	(3):SEQUEST:	Sending 1000 decoy peptide hits (8605 peptides) to result file
03/20/2014 06:56 PM	(3):SEQUEST:	Starting SEQUEST decoy search
03/20/2014 06:56 PM	(3):SEQUEST:	Sending 1000 peptide hits (8574 peptides) to result file
03/20/2014 06:55 PM	(3):SEQUEST:	Starting SEQUEST (search spectra 0 - 1000)
03/20/2014 06:55 PM	(3):SEQUEST:	There is already an adequate decoy FASTA index.
03/20/2014 06:55 PM	(3):SEQUEST:	Looking for existing decoy FASTA index.
03/20/2014 06:55 PM	(3):SEQUEST:	There is already an adequate target FASTA index.
03/20/2014 06:55 PM	(3):SEQUEST:	Looking for existing target FASTA index.
03/20/2014 06:55 PM	(2):Scan Event Filter:	1000 of 1000 spectra pass this filter
03/20/2014 06:55 PM	(1):Spectrum Selector:	Reading from File 1 of 1:C:\Henrik\Yoshi ON pulldown\HJ_Yoshi_v2_90min_3of20_4.raw (19344 spectra total)
================================================================================
Summary of file C:\Henrik\Yoshi ON pulldown\HJ_Yoshi_v2_90min_3of20_5.msf
Workflow created with Discoverer version: 1.4.0.288 (DBVersion:79)
================================================================================
Search name: HJ_Yoshi_v2_90min_3of20_5
Search description: -
Search date: 03/20/2014 18:12:15
================================================================================
The pipeline tree:
------------------
|-(0) Spectrum Files
|-(1) Spectrum Selector
|-(2) Scan Event Filter
|-(3) SEQUEST
|-(4) Percolator
|-(5) Event Detector
|-(6) Precursor Ions Area Detector
------------------------------------------------------------------------------
Processing node 0: Spectrum Files
------------------------------------------------------------------------------
Input Data:
-----------------------------
File Name(s): C:\Henrik\Yoshi ON pulldown\HJ_Yoshi_v2_90min_3of20_5.raw
------------------------------------------------------------------------------
Processing node 1: Spectrum Selector
------------------------------------------------------------------------------
1. General Settings:
-----------------------------
Precursor Selection: Use MS1 Precursor
Use New Precursor Reevaluation: True
2. Spectrum Properties Filter:
-----------------------------
Lower RT Limit: 0
Upper RT Limit: 0
First Scan: 0
Last Scan: 0
Lowest Charge State: 2
Highest Charge State: 7
Min. Precursor Mass: 350 Da
Max. Precursor Mass: 7000 Da
Total Intensity Threshold: 0
Minimum Peak Count: 1
3. Scan Event Filters:
-----------------------------
MS Order: Is MS2
Min. Collision Energy: 0
Max. Collision Energy: 1000
Scan Type: Is Full
4. Peak Filters:
-----------------------------
S/N Threshold (FT-only): 1.5
5. Replacements for Unrecognized Properties:
-----------------------------
Unrecognized Charge Replacements: Automatic
Unrecognized Mass Analyzer Replacements: ITMS
Unrecognized MS Order Replacements: MS2
Unrecognized Activation Type Replacements: HCD
Unrecognized Polarity Replacements: +
6. Just for Testing:
-----------------------------
Precursor Clipping Range Before: 2.5 Da
Precursor Clipping Range After: 5.5 Da
------------------------------------------------------------------------------
Processing node 2: Scan Event Filter
------------------------------------------------------------------------------
Filter Settings:
-----------------------------
Mass Analyzer: Is ITMS
Activation Type: Is CID
Min. Collision Energy: 0
Max. Collision Energy: 1000
------------------------------------------------------------------------------
Processing node 3: SEQUEST
------------------------------------------------------------------------------
1. Input Data:
-----------------------------
Protein Database: uniprot-mouse_ref_prot_140320.fasta
Enzyme Name: Trypsin (Full)
Maximum Missed Cleavage Sites: 2
1.1 Peptide Scoring Options:
-----------------------------
Maximum Peptides Considered: 500
Maximum Peptides Output: 10
Calculate Probability Scores: False
Absolute XCorr Threshold: 0.4
Fragment Ion Cutoff Percentage: 0.1
Peptide Without Protein XCorr Threshold: 1.5
1.2 Protein Scoring Options:
-----------------------------
Maximum Protein References Per Peptide: 100
Protein Relevance Threshold: 1.5
Peptide Relevance Factor: 0.4
2. Tolerances:
-----------------------------
Precursor Mass Tolerance: 10 ppm
Fragment Mass Tolerance: 0.36 Da
Use Average Precursor Mass: False
Use Average Fragment Masses: False
3. Ion Series:
-----------------------------
Use Neutral Loss a Ions: True
Use Neutral Loss b Ions: True
Use Neutral Loss y Ions: True
Weight of a Ions: 0
Weight of b Ions: 1
Weight of c Ions: 0
Weight of x Ions: 0
Weight of y Ions: 1
Weight of z Ions: 0
4. Dynamic Modifications:
-----------------------------
Max. Modifications Per Peptide: 4
2. Dynamic Modification: Oxidation / +15.995 Da (M)
5. Static Modifications:
-----------------------------
1. Static Modification: Carbamidomethyl / +57.021 Da (C)
------------------------------------------------------------------------------
Processing node 4: Percolator
------------------------------------------------------------------------------
1. Input Data:
-----------------------------
Maximum Delta Cn: 0.05
2. Decoy Database Search:
-----------------------------
Target FDR (Strict): 0.01
Target FDR (Relaxed): 0.05
Validation based on: q-Value
------------------------------------------------------------------------------
Processing node 5: Event Detector
------------------------------------------------------------------------------
1. General Settings:
-----------------------------
Mass Precision: 3 ppm
S/N Threshold: 1
------------------------------------------------------------------------------
Processing node 6: Precursor Ions Area Detector
------------------------------------------------------------------------------
================================================================================
Further information:
SEQUEST (3):
- Number of sequences searched: 43386
Percolator (4):
- Percolator Output: Results for SEQUEST (3):
Iteration 1 :	After the iteration step, 3269 target PSMs with q<0.01 were estimated by cross validation
Iteration 2 :	After the iteration step, 3337 target PSMs with q<0.01 were estimated by cross validation
Iteration 3 :	After the iteration step, 3360 target PSMs with q<0.01 were estimated by cross validation
Iteration 4 :	After the iteration step, 3367 target PSMs with q<0.01 were estimated by cross validation
Iteration 5 :	After the iteration step, 3373 target PSMs with q<0.01 were estimated by cross validation
Iteration 6 :	After the iteration step, 3376 target PSMs with q<0.01 were estimated by cross validation
Iteration 7 :	After the iteration step, 3376 target PSMs with q<0.01 were estimated by cross validation
Iteration 8 :	After the iteration step, 3374 target PSMs with q<0.01 were estimated by cross validation
Iteration 9 :	After the iteration step, 3375 target PSMs with q<0.01 were estimated by cross validation
Iteration 10 :	After the iteration step, 3377 target PSMs with q<0.01 were estimated by cross validation
Feature name	Raw weight	Normalized weight
XCorr	0.2628	0.192
SpScore	0.0002	0.0513
Delta Cn From Second PSM	1.2758	0.442
Binomial Score	0.0379	1.9674
Isolation Interference [%]	0.0104	0.2385
MH+ [Da]	-0.0008	-0.4922
Delta Mass [Da]	97.2912	0.9633
Delta Mass [ppm]	-0.1256	-0.6593
Absolute Delta Mass [Da]	-106.154	-0.6771
Absolute Delta Mass [ppm]	-0.3823	-1.2018
Peptide Length	0.2144	1.2031
Is z=1	0	0
Is z=2	0.1856	0.0926
Is z=3	-0.0704	-0.034
Is z=4	-0.096	-0.0268
Is z=5	-2.1751	-0.2164
Is z>5	-0.7163	-0.0236
# Missed Cleavages	0.0574	0.0446
Log Peptides Matched	0	0
Log Total Intensity	-1.7478	-0.9097
Fraction Matched Intensity [%]	0.023	0.2977
Fragment Coverage Series A, B, C [%]	-0.0351	-0.5943
Fragment Coverage Series X, Y, Z [%]	0.0373	0.7182
Log Matched Fragment Series Intensities A, B, C	-0.2903	-0.6886
Log Matched Fragment Series Intensities X, Y, Z	0.628	1.571
Longest Sequence Series A, B, C	0.1278	0.2403
Longest Sequence Series X, Y, Z	0.2827	0.7179
IQR Fragment Delta Mass [Da]	-5.5879	-0.4839
IQR Fragment Delta Mass [ppm]	-0.0023	-0.3377
Mean Fragment Delta Mass [Da]	-17.2532	-0.9504
Mean Fragment Delta Mass [ppm]	0.0029	0.2903
Mean Absolute Fragment Delta Mass [Da]	-4.1991	-0.1703
Mean Absolute Fragment Delta Mass [ppm]	0.0014	0.1266
m0	-1.9646	-5.3065
================================================================================
Processing details:
03/20/2014 07:24 PM	(6):Precursor Ions Area Detector:	Whole quantification took 58 s.
03/20/2014 07:24 PM	(6):Precursor Ions Area Detector:	Storing 7046 remaining single precursor patterns ...
03/20/2014 07:24 PM	(6):Precursor Ions Area Detector:	Storing 0 precursor ion quantification results ...
03/20/2014 07:24 PM	(6):Precursor Ions Area Detector:	Storing 0 peptide verification results ...
03/20/2014 07:24 PM	(6):Precursor Ions Area Detector:	Start verification of peptides identified from SEQUEST
03/20/2014 07:24 PM	(6):Precursor Ions Area Detector:	Start quantification for file: HJ_Yoshi_v2_90min_3of20_5.raw ...
03/20/2014 07:24 PM	(5):Event Detector:	All 1 files processed in 1 min 42 s
03/20/2014 07:23 PM	(5):Event Detector:	Event proccessing finished after 1 min 33 s.
03/20/2014 07:22 PM	(5):Event Detector:	Clustering Event Peaks ...
03/20/2014 07:22 PM	(5):Event Detector:	Normalizing ...
03/20/2014 07:22 PM	(5):Event Detector:	Start Event Processing on: HJ_Yoshi_v2_90min_3of20_5.raw with scan filter: FTMS + p NSI Full ms [300,00-1700,00]
03/20/2014 07:22 PM	(3):SEQUEST:	Total search time was 3 min 54 s.
03/20/2014 07:22 PM	(4):Percolator:	Performing percolator for SEQUEST (3) took 3 min 44 s.
03/20/2014 07:22 PM	(3):SEQUEST:	Search completed
03/20/2014 07:22 PM	(3):SEQUEST:	7797 protein(s) + 7267 decoy proteins scored and inserted into result file in 13.9 s.
03/20/2014 07:22 PM	(3):SEQUEST:	7797 protein(s) scored
03/20/2014 07:21 PM	(3):SEQUEST:	Search result finalization started.
03/20/2014 07:21 PM	(4):Percolator:	Start reading Percolator results
03/20/2014 07:21 PM	(4):Percolator:	PSMId	score	q-value	posterior_error_prob	peptide	proteinIds
03/20/2014 07:21 PM	(4):Percolator:	Processing took 27.86 cpu seconds or 28 seconds wall time
03/20/2014 07:21 PM	(4):Percolator:	Calibrating statistics - calculating Posterior error probabilities (PEPs)
03/20/2014 07:21 PM	(4):Percolator:	New pi_0 estimate on merged list gives 1830 peptides over q=0.0100
03/20/2014 07:21 PM	(4):Percolator:	Calibrating statistics - calculating q values
03/20/2014 07:21 PM	(4):Percolator:	Selecting pi_0=0.7928
03/20/2014 07:21 PM	(4):Percolator:	Tossing out "redundant" PSMs keeping only the best scoring PSM for each unique peptide.
03/20/2014 07:21 PM	(4):Percolator:	Merging results from 3 datasets
03/20/2014 07:21 PM	(4):Percolator:	Found 3243 target PSMs scoring over 1.0000% FDR level on testset
03/20/2014 07:21 PM	(4):Percolator:	0.2628	0.0002	1.2758	0.0379	0.0104	-0.0008	97.2912	-0.1256	-106.154	-0.3823	0.2144	0	0.1856	-0.0704	-0.096	-2.1751	-0.7163	0.0574	0	-1.7478	0.023	-0.0351	0.0373	-0.2903	0.628	0.1278	0.2827	-5.5879	-0.0023	-17.2532	0.0029	-4.1991	0.0014	-1.9646
03/20/2014 07:21 PM	(4):Percolator:	0.192	0.0513	0.442	1.9674	0.2385	-0.4922	0.9633	-0.6593	-0.6771	-1.2018	1.2031	0	0.0926	-0.034	-0.0268	-0.2164	-0.0236	0.0446	0	-0.9097	0.2977	-0.5943	0.7182	-0.6886	1.571	0.2403	0.7179	-0.4839	-0.3377	-0.9504	0.2903	-0.1703	0.1266	-5.3065
03/20/2014 07:21 PM	(4):Percolator:	XCorr	SpScore	Delta Cn From Second PSM	Binomial Score	Isolation Interference [%]	MH+ [Da]	Delta Mass [Da]	Delta Mass [ppm]	Absolute Delta Mass [Da]	Absolute Delta Mass [ppm]	Peptide Length	Is z=1	Is z=2	Is z=3	Is z=4	Is z=5	Is z>5	# Missed Cleavages	Log Peptides Matched	Log Total Intensity	Fraction Matched Intensity [%]	Fragment Coverage Series A, B, C [%]	Fragment Coverage Series X, Y, Z [%]	Log Matched Fragment Series Intensities A, B, C	Log Matched Fragment Series Intensities X, Y, Z	Longest Sequence Series A, B, C	Longest Sequence Series X, Y, Z	IQR Fragment Delta Mass [Da]	IQR Fragment Delta Mass [ppm]	Mean Fragment Delta Mass [Da]	Mean Fragment Delta Mass [ppm]	Mean Absolute Fragment Delta Mass [Da]	Mean Absolute Fragment Delta Mass [ppm]	m0
03/20/2014 07:21 PM	(4):Percolator:	# first line contains normalized weights, second line the raw weights
03/20/2014 07:21 PM	(4):Percolator:	Obtained weights (only showing weights of first cross validation set)
03/20/2014 07:21 PM	(4):Percolator:	Iteration 10 :	After the iteration step, 3377 target PSMs with q<0.01 were estimated by cross validation
03/20/2014 07:21 PM	(4):Percolator:	Iteration 9 :	After the iteration step, 3375 target PSMs with q<0.01 were estimated by cross validation
03/20/2014 07:21 PM	(4):Percolator:	Iteration 8 :	After the iteration step, 3374 target PSMs with q<0.01 were estimated by cross validation
03/20/2014 07:21 PM	(4):Percolator:	Iteration 7 :	After the iteration step, 3376 target PSMs with q<0.01 were estimated by cross validation
03/20/2014 07:21 PM	(4):Percolator:	Iteration 6 :	After the iteration step, 3376 target PSMs with q<0.01 were estimated by cross validation
03/20/2014 07:21 PM	(4):Percolator:	Iteration 5 :	After the iteration step, 3373 target PSMs with q<0.01 were estimated by cross validation
03/20/2014 07:21 PM	(4):Percolator:	Iteration 4 :	After the iteration step, 3367 target PSMs with q<0.01 were estimated by cross validation
03/20/2014 07:21 PM	(4):Percolator:	Iteration 3 :	After the iteration step, 3360 target PSMs with q<0.01 were estimated by cross validation
03/20/2014 07:21 PM	(4):Percolator:	Iteration 2 :	After the iteration step, 3337 target PSMs with q<0.01 were estimated by cross validation
03/20/2014 07:21 PM	(4):Percolator:	Iteration 1 :	After the iteration step, 3269 target PSMs with q<0.01 were estimated by cross validation
03/20/2014 07:21 PM	(4):Percolator:	---Training with Cpos selected by cross validation, Cneg selected by cross validation, fdr=0.01
03/20/2014 07:21 PM	(4):Percolator:	Reading in data and feature calculation took 28.769 cpu seconds or 28 seconds wall time
03/20/2014 07:21 PM	(4):Percolator:	Estimating 2600 over q=0.01 in initial direction
03/20/2014 07:21 PM	(4):Percolator:	Selected feature number 4 as initial search direction, could separate 1733 positives in that direction
03/20/2014 07:21 PM	(4):Percolator:	Selected feature number 4 as initial search direction, could separate 1680 positives in that direction
03/20/2014 07:21 PM	(4):Percolator:	Selected feature number 4 as initial search direction, could separate 1771 positives in that direction
03/20/2014 07:21 PM	(4):Percolator:	selecting cneg by cross validation
03/20/2014 07:21 PM	(4):Percolator:	selecting cpos by cross validation
03/20/2014 07:21 PM	(4):Percolator:	Train/test set contains 12306 positives and 12607 negatives, size ratio=0.976124 and pi0=1
03/20/2014 07:21 PM	(4):Percolator:	31e77142-29e9-402c-9ec2-8468a9513af0 e39a792e-622c-452d-b49b-59809cad79d0 Delta Cn From Second PSM Binomial Score b8754504-e95e-476b-b9a4-454d4bb53aeb 1d91a87b-953a-4887-9f22-f75a497a3538 Delta Mass [Da] Delta Mass [ppm] Absolute Delta Mass [Da] Absolute Delta Mass [ppm] Peptide Length Is z=1 Is z=2 Is z=3 Is z=4 Is z=5 Is z>5 041eb6d5-e486-44a0-9bc1-19e25811c686 Log Peptides Matched Log Total In…
03/20/2014 07:21 PM	(4):Percolator:	Features:
03/20/2014 07:21 PM	(4):Percolator:	enzyme=Trypsin
03/20/2014 07:20 PM	(4):Percolator:	Hyperparameters fdr=0.01, Cpos=0, Cneg=0, maxNiter=10
03/20/2014 07:20 PM	(4):Percolator:	Started Thu Mar 20 19:20:51 2014
03/20/2014 07:20 PM	(4):Percolator:	C:\Program Files\Thermo\Discoverer 1.4\Tools\Percolator\percolator.exe -X C:\ProgramData\Thermo\Discoverer 1.4\Scratch\b54ed725-431c-4edb-92f4-1fde8abdfa0a\output.xml -Z C:\ProgramData\Thermo\Discoverer 1.4\Scratch\b54ed725-431c-4edb-92f4-1fde8abdfa0a\input.xml
03/20/2014 07:20 PM	(4):Percolator:	Issued command:
03/20/2014 07:20 PM	(4):Percolator:	Department of Genome Sciences at the University of Washington.
03/20/2014 07:20 PM	(4):Percolator:	Written by Lukas K├ñll (lukall@u.washington.edu) in the
03/20/2014 07:20 PM	(4):Percolator:	Copyright (c) 2006-9 University of Washington. All rights reserved.
03/20/2014 07:20 PM	(4):Percolator:	Percolator version 2.04, Build Date Feb 1 2012 03:35:34
03/20/2014 07:20 PM	(4):Percolator:	Starting Percolator
03/20/2014 07:20 PM	(4):Percolator:	The input file contains 12306 peptides, 12607 decoy peptides and 33 features.
03/20/2014 07:20 PM	(4):Percolator:	Creating input file for SEQUEST (3) took 2 min 39 s.
03/20/2014 07:18 PM	(4):Percolator:	Start calculating features for peptides of SEQUEST (3)
03/20/2014 07:18 PM	(3):SEQUEST:	Sending 727 decoy peptide hits (1615 peptides) to result file
03/20/2014 07:18 PM	(3):SEQUEST:	Starting SEQUEST decoy search
03/20/2014 07:18 PM	(3):SEQUEST:	Sending 727 peptide hits (1678 peptides) to result file
03/20/2014 07:18 PM	(3):SEQUEST:	Starting SEQUEST (search spectra 18000 - 18727)
03/20/2014 07:18 PM	(2):Scan Event Filter:	727 of 727 spectra pass this filter
03/20/2014 07:17 PM	(3):SEQUEST:	Sending 1000 decoy peptide hits (2682 peptides) to result file
03/20/2014 07:17 PM	(3):SEQUEST:	Starting SEQUEST decoy search
03/20/2014 07:17 PM	(3):SEQUEST:	Sending 1000 peptide hits (2748 peptides) to result file
03/20/2014 07:17 PM	(3):SEQUEST:	Starting SEQUEST (search spectra 17000 - 18000)
03/20/2014 07:17 PM	(2):Scan Event Filter:	1000 of 1000 spectra pass this filter
03/20/2014 07:17 PM	(3):SEQUEST:	Sending 1000 decoy peptide hits (1817 peptides) to result file
03/20/2014 07:17 PM	(3):SEQUEST:	Starting SEQUEST decoy search
03/20/2014 07:17 PM	(3):SEQUEST:	Sending 1000 peptide hits (1845 peptides) to result file
03/20/2014 07:17 PM	(3):SEQUEST:	Starting SEQUEST (search spectra 16000 - 17000)
03/20/2014 07:17 PM	(2):Scan Event Filter:	1000 of 1000 spectra pass this filter
03/20/2014 07:17 PM	(3):SEQUEST:	Sending 1000 decoy peptide hits (1844 peptides) to result file
03/20/2014 07:17 PM	(3):SEQUEST:	Starting SEQUEST decoy search
03/20/2014 07:17 PM	(3):SEQUEST:	Sending 1000 peptide hits (1966 peptides) to result file
03/20/2014 07:17 PM	(3):SEQUEST:	Starting SEQUEST (search spectra 15000 - 16000)
03/20/2014 07:16 PM	(2):Scan Event Filter:	1000 of 1000 spectra pass this filter
03/20/2014 07:16 PM	(3):SEQUEST:	Sending 1000 decoy peptide hits (1485 peptides) to result file
03/20/2014 07:16 PM	(3):SEQUEST:	Starting SEQUEST decoy search
03/20/2014 07:16 PM	(3):SEQUEST:	Sending 1000 peptide hits (1616 peptides) to result file
03/20/2014 07:16 PM	(3):SEQUEST:	Starting SEQUEST (search spectra 14000 - 15000)
03/20/2014 07:16 PM	(2):Scan Event Filter:	1000 of 1000 spectra pass this filter
03/20/2014 07:16 PM	(3):SEQUEST:	Sending 1000 decoy peptide hits (1742 peptides) to result file
03/20/2014 07:16 PM	(3):SEQUEST:	Starting SEQUEST decoy search
03/20/2014 07:16 PM	(3):SEQUEST:	Sending 1000 peptide hits (1932 peptides) to result file
03/20/2014 07:16 PM	(3):SEQUEST:	Starting SEQUEST (search spectra 13000 - 14000)
03/20/2014 07:16 PM	(2):Scan Event Filter:	1000 of 1000 spectra pass this filter
03/20/2014 07:16 PM	(3):SEQUEST:	Sending 1000 decoy peptide hits (2533 peptides) to result file
03/20/2014 07:15 PM	(3):SEQUEST:	Starting SEQUEST decoy search
03/20/2014 07:15 PM	(3):SEQUEST:	Sending 1000 peptide hits (2732 peptides) to result file
03/20/2014 07:15 PM	(3):SEQUEST:	Starting SEQUEST (search spectra 12000 - 13000)
03/20/2014 07:15 PM	(2):Scan Event Filter:	1000 of 1000 spectra pass this filter
03/20/2014 07:15 PM	(3):SEQUEST:	Sending 1000 decoy peptide hits (3112 peptides) to result file
03/20/2014 07:15 PM	(3):SEQUEST:	Starting SEQUEST decoy search
03/20/2014 07:15 PM	(3):SEQUEST:	Sending 1000 peptide hits (3238 peptides) to result file
03/20/2014 07:15 PM	(3):SEQUEST:	Starting SEQUEST (search spectra 11000 - 12000)
03/20/2014 07:15 PM	(2):Scan Event Filter:	1000 of 1000 spectra pass this filter
03/20/2014 07:15 PM	(3):SEQUEST:	Sending 1000 decoy peptide hits (3623 peptides) to result file
03/20/2014 07:15 PM	(3):SEQUEST:	Starting SEQUEST decoy search
03/20/2014 07:15 PM	(3):SEQUEST:	Sending 1000 peptide hits (3803 peptides) to result file
03/20/2014 07:15 PM	(3):SEQUEST:	Starting SEQUEST (search spectra 10000 - 11000)
03/20/2014 07:14 PM	(2):Scan Event Filter:	1000 of 1000 spectra pass this filter
03/20/2014 07:14 PM	(3):SEQUEST:	Sending 1000 decoy peptide hits (3607 peptides) to result file
03/20/2014 07:14 PM	(3):SEQUEST:	Starting SEQUEST decoy search
03/20/2014 07:14 PM	(3):SEQUEST:	Sending 1000 peptide hits (3697 peptides) to result file
03/20/2014 07:14 PM	(3):SEQUEST:	Starting SEQUEST (search spectra 9000 - 10000)
03/20/2014 07:14 PM	(2):Scan Event Filter:	1000 of 1000 spectra pass this filter
03/20/2014 07:14 PM	(3):SEQUEST:	Sending 1000 decoy peptide hits (3568 peptides) to result file
03/20/2014 07:14 PM	(3):SEQUEST:	Starting SEQUEST decoy search
03/20/2014 07:14 PM	(3):SEQUEST:	Sending 1000 peptide hits (3561 peptides) to result file
03/20/2014 07:14 PM	(3):SEQUEST:	Starting SEQUEST (search spectra 8000 - 9000)
03/20/2014 07:14 PM	(2):Scan Event Filter:	1000 of 1000 spectra pass this filter
03/20/2014 07:14 PM	(3):SEQUEST:	Sending 1000 decoy peptide hits (4241 peptides) to result file
03/20/2014 07:13 PM	(3):SEQUEST:	Starting SEQUEST decoy search
03/20/2014 07:13 PM	(3):SEQUEST:	Sending 1000 peptide hits (4271 peptides) to result file
03/20/2014 07:13 PM	(3):SEQUEST:	Starting SEQUEST (search spectra 7000 - 8000)
03/20/2014 07:13 PM	(2):Scan Event Filter:	1000 of 1000 spectra pass this filter
03/20/2014 07:13 PM	(3):SEQUEST:	Sending 1000 decoy peptide hits (4795 peptides) to result file
03/20/2014 07:13 PM	(3):SEQUEST:	Starting SEQUEST decoy search
03/20/2014 07:13 PM	(3):SEQUEST:	Sending 1000 peptide hits (4808 peptides) to result file
03/20/2014 07:13 PM	(3):SEQUEST:	Starting SEQUEST (search spectra 6000 - 7000)
03/20/2014 07:13 PM	(2):Scan Event Filter:	1000 of 1000 spectra pass this filter
03/20/2014 07:13 PM	(3):SEQUEST:	Sending 1000 decoy peptide hits (4955 peptides) to result file
03/20/2014 07:13 PM	(3):SEQUEST:	Starting SEQUEST decoy search
03/20/2014 07:13 PM	(3):SEQUEST:	Sending 1000 peptide hits (5039 peptides) to result file
03/20/2014 07:12 PM	(3):SEQUEST:	Starting SEQUEST (search spectra 5000 - 6000)
03/20/2014 07:12 PM	(2):Scan Event Filter:	1000 of 1000 spectra pass this filter
03/20/2014 07:12 PM	(3):SEQUEST:	Sending 1000 decoy peptide hits (4986 peptides) to result file
03/20/2014 07:12 PM	(3):SEQUEST:	Starting SEQUEST decoy search
03/20/2014 07:12 PM	(3):SEQUEST:	Sending 1000 peptide hits (5049 peptides) to result file
03/20/2014 07:12 PM	(3):SEQUEST:	Starting SEQUEST (search spectra 4000 - 5000)
03/20/2014 07:12 PM	(2):Scan Event Filter:	1000 of 1000 spectra pass this filter
03/20/2014 07:12 PM	(3):SEQUEST:	Sending 1000 decoy peptide hits (5096 peptides) to result file
03/20/2014 07:12 PM	(3):SEQUEST:	Starting SEQUEST decoy search
03/20/2014 07:12 PM	(3):SEQUEST:	Sending 1000 peptide hits (5164 peptides) to result file
03/20/2014 07:12 PM	(3):SEQUEST:	Starting SEQUEST (search spectra 3000 - 4000)
03/20/2014 07:12 PM	(2):Scan Event Filter:	1000 of 1000 spectra pass this filter
03/20/2014 07:11 PM	(3):SEQUEST:	Sending 1000 decoy peptide hits (5516 peptides) to result file
03/20/2014 07:11 PM	(3):SEQUEST:	Starting SEQUEST decoy search
03/20/2014 07:11 PM	(3):SEQUEST:	Sending 1000 peptide hits (5502 peptides) to result file
03/20/2014 07:11 PM	(3):SEQUEST:	Starting SEQUEST (search spectra 2000 - 3000)
03/20/2014 07:11 PM	(2):Scan Event Filter:	1000 of 1000 spectra pass this filter
03/20/2014 07:11 PM	(3):SEQUEST:	Sending 1000 decoy peptide hits (7279 peptides) to result file
03/20/2014 07:11 PM	(3):SEQUEST:	Starting SEQUEST decoy search
03/20/2014 07:11 PM	(3):SEQUEST:	Sending 1000 peptide hits (7361 peptides) to result file
03/20/2014 07:11 PM	(3):SEQUEST:	Starting SEQUEST (search spectra 1000 - 2000)
03/20/2014 07:11 PM	(2):Scan Event Filter:	1000 of 1000 spectra pass this filter
03/20/2014 07:11 PM	(3):SEQUEST:	Sending 1000 decoy peptide hits (7772 peptides) to result file
03/20/2014 07:10 PM	(3):SEQUEST:	Starting SEQUEST decoy search
03/20/2014 07:10 PM	(3):SEQUEST:	Sending 1000 peptide hits (7770 peptides) to result file
03/20/2014 07:10 PM	(3):SEQUEST:	Starting SEQUEST (search spectra 0 - 1000)
03/20/2014 07:10 PM	(3):SEQUEST:	There is already an adequate decoy FASTA index.
03/20/2014 07:10 PM	(3):SEQUEST:	Looking for existing decoy FASTA index.
03/20/2014 07:10 PM	(3):SEQUEST:	There is already an adequate target FASTA index.
03/20/2014 07:10 PM	(3):SEQUEST:	Looking for existing target FASTA index.
03/20/2014 07:10 PM	(2):Scan Event Filter:	1000 of 1000 spectra pass this filter
03/20/2014 07:10 PM	(1):Spectrum Selector:	Reading from File 1 of 1:C:\Henrik\Yoshi ON pulldown\HJ_Yoshi_v2_90min_3of20_5.raw (20665 spectra total)
================================================================================
Summary of file C:\Henrik\Yoshi ON pulldown\HJ_Yoshi_v2_90min_3of20_6.msf
Workflow created with Discoverer version: 1.4.0.288 (DBVersion:79)
================================================================================
Search name: HJ_Yoshi_v2_90min_3of20_6
Search description: -
Search date: 03/20/2014 18:12:17
================================================================================
The pipeline tree:
------------------
|-(0) Spectrum Files
|-(1) Spectrum Selector
|-(2) Scan Event Filter
|-(3) SEQUEST
|-(4) Percolator
|-(5) Event Detector
|-(6) Precursor Ions Area Detector
------------------------------------------------------------------------------
Processing node 0: Spectrum Files
------------------------------------------------------------------------------
Input Data:
-----------------------------
File Name(s): C:\Henrik\Yoshi ON pulldown\HJ_Yoshi_v2_90min_3of20_6.raw
------------------------------------------------------------------------------
Processing node 1: Spectrum Selector
------------------------------------------------------------------------------
1. General Settings:
-----------------------------
Precursor Selection: Use MS1 Precursor
Use New Precursor Reevaluation: True
2. Spectrum Properties Filter:
-----------------------------
Lower RT Limit: 0
Upper RT Limit: 0
First Scan: 0
Last Scan: 0
Lowest Charge State: 2
Highest Charge State: 7
Min. Precursor Mass: 350 Da
Max. Precursor Mass: 7000 Da
Total Intensity Threshold: 0
Minimum Peak Count: 1
3. Scan Event Filters:
-----------------------------
MS Order: Is MS2
Min. Collision Energy: 0
Max. Collision Energy: 1000
Scan Type: Is Full
4. Peak Filters:
-----------------------------
S/N Threshold (FT-only): 1.5
5. Replacements for Unrecognized Properties:
-----------------------------
Unrecognized Charge Replacements: Automatic
Unrecognized Mass Analyzer Replacements: ITMS
Unrecognized MS Order Replacements: MS2
Unrecognized Activation Type Replacements: HCD
Unrecognized Polarity Replacements: +
6. Just for Testing:
-----------------------------
Precursor Clipping Range Before: 2.5 Da
Precursor Clipping Range After: 5.5 Da
------------------------------------------------------------------------------
Processing node 2: Scan Event Filter
------------------------------------------------------------------------------
Filter Settings:
-----------------------------
Mass Analyzer: Is ITMS
Activation Type: Is CID
Min. Collision Energy: 0
Max. Collision Energy: 1000
------------------------------------------------------------------------------
Processing node 3: SEQUEST
------------------------------------------------------------------------------
1. Input Data:
-----------------------------
Protein Database: uniprot-mouse_ref_prot_140320.fasta
Enzyme Name: Trypsin (Full)
Maximum Missed Cleavage Sites: 2
1.1 Peptide Scoring Options:
-----------------------------
Maximum Peptides Considered: 500
Maximum Peptides Output: 10
Calculate Probability Scores: False
Absolute XCorr Threshold: 0.4
Fragment Ion Cutoff Percentage: 0.1
Peptide Without Protein XCorr Threshold: 1.5
1.2 Protein Scoring Options:
-----------------------------
Maximum Protein References Per Peptide: 100
Protein Relevance Threshold: 1.5
Peptide Relevance Factor: 0.4
2. Tolerances:
-----------------------------
Precursor Mass Tolerance: 10 ppm
Fragment Mass Tolerance: 0.36 Da
Use Average Precursor Mass: False
Use Average Fragment Masses: False
3. Ion Series:
-----------------------------
Use Neutral Loss a Ions: True
Use Neutral Loss b Ions: True
Use Neutral Loss y Ions: True
Weight of a Ions: 0
Weight of b Ions: 1
Weight of c Ions: 0
Weight of x Ions: 0
Weight of y Ions: 1
Weight of z Ions: 0
4. Dynamic Modifications:
-----------------------------
Max. Modifications Per Peptide: 4
2. Dynamic Modification: Oxidation / +15.995 Da (M)
5. Static Modifications:
-----------------------------
1. Static Modification: Carbamidomethyl / +57.021 Da (C)
------------------------------------------------------------------------------
Processing node 4: Percolator
------------------------------------------------------------------------------
1. Input Data:
-----------------------------
Maximum Delta Cn: 0.05
2. Decoy Database Search:
-----------------------------
Target FDR (Strict): 0.01
Target FDR (Relaxed): 0.05
Validation based on: q-Value
------------------------------------------------------------------------------
Processing node 5: Event Detector
------------------------------------------------------------------------------
1. General Settings:
-----------------------------
Mass Precision: 3 ppm
S/N Threshold: 1
------------------------------------------------------------------------------
Processing node 6: Precursor Ions Area Detector
------------------------------------------------------------------------------
================================================================================
Further information:
SEQUEST (3):
- Number of sequences searched: 43386
Percolator (4):
- Percolator Output: Results for SEQUEST (3):
Iteration 1 :	After the iteration step, 2380 target PSMs with q<0.01 were estimated by cross validation
Iteration 2 :	After the iteration step, 2430 target PSMs with q<0.01 were estimated by cross validation
Iteration 3 :	After the iteration step, 2438 target PSMs with q<0.01 were estimated by cross validation
Iteration 4 :	After the iteration step, 2449 target PSMs with q<0.01 were estimated by cross validation
Iteration 5 :	After the iteration step, 2455 target PSMs with q<0.01 were estimated by cross validation
Iteration 6 :	After the iteration step, 2459 target PSMs with q<0.01 were estimated by cross validation
Iteration 7 :	After the iteration step, 2464 target PSMs with q<0.01 were estimated by cross validation
Iteration 8 :	After the iteration step, 2466 target PSMs with q<0.01 were estimated by cross validation
Iteration 9 :	After the iteration step, 2467 target PSMs with q<0.01 were estimated by cross validation
Iteration 10 :	After the iteration step, 2467 target PSMs with q<0.01 were estimated by cross validation
Feature name	Raw weight	Normalized weight
XCorr	0.2935	0.186
SpScore	0.0029	0.4916
Delta Cn From Second PSM	0.3143	0.1008
Binomial Score	0.0396	1.709
Isolation Interference [%]	0.0162	0.3934
MH+ [Da]	-0.0004	-0.2544
Delta Mass [Da]	70.8375	0.681
Delta Mass [ppm]	-0.0689	-0.3688
Absolute Delta Mass [Da]	-125.505	-0.7576
Absolute Delta Mass [ppm]	-0.121	-0.3727
Peptide Length	0.0906	0.4736
Is z=1	0	0
Is z=2	-0.7413	-0.3596
Is z=3	0.3262	0.1513
Is z=4	1.6409	0.3851
Is z=5	2.1193	0.17
Is z>5	0.6571	0.0133
# Missed Cleavages	-0.271	-0.2101
Log Peptides Matched	0	0
Log Total Intensity	-0.5941	-0.2814
Fraction Matched Intensity [%]	0.0265	0.3082
Fragment Coverage Series A, B, C [%]	-0.0398	-0.651
Fragment Coverage Series X, Y, Z [%]	0.0127	0.2344
Log Matched Fragment Series Intensities A, B, C	-0.4341	-0.9092
Log Matched Fragment Series Intensities X, Y, Z	0.1986	0.4374
Longest Sequence Series A, B, C	0.2328	0.3769
Longest Sequence Series X, Y, Z	0.1242	0.2608
IQR Fragment Delta Mass [Da]	0.8447	0.0709
IQR Fragment Delta Mass [ppm]	-0.0009	-0.1338
Mean Fragment Delta Mass [Da]	-19.5783	-1.1081
Mean Fragment Delta Mass [ppm]	0.0038	0.3999
Mean Absolute Fragment Delta Mass [Da]	-3.3202	-0.1362
Mean Absolute Fragment Delta Mass [ppm]	-0.0003	-0.029
m0	-2.634	-4.2341
================================================================================
Processing details:
03/20/2014 07:39 PM	(6):Precursor Ions Area Detector:	Whole quantification took 1 min 1 s.
03/20/2014 07:39 PM	(6):Precursor Ions Area Detector:	Storing 7278 remaining single precursor patterns ...
03/20/2014 07:39 PM	(6):Precursor Ions Area Detector:	Storing 0 precursor ion quantification results ...
03/20/2014 07:39 PM	(6):Precursor Ions Area Detector:	Storing 0 peptide verification results ...
03/20/2014 07:38 PM	(6):Precursor Ions Area Detector:	Start verification of peptides identified from SEQUEST
03/20/2014 07:38 PM	(6):Precursor Ions Area Detector:	Start quantification for file: HJ_Yoshi_v2_90min_3of20_6.raw ...
03/20/2014 07:38 PM	(5):Event Detector:	All 1 files processed in 1 min 39 s
03/20/2014 07:38 PM	(5):Event Detector:	Event proccessing finished after 1 min 29 s.
03/20/2014 07:37 PM	(5):Event Detector:	Clustering Event Peaks ...
03/20/2014 07:37 PM	(5):Event Detector:	Normalizing ...
03/20/2014 07:37 PM	(5):Event Detector:	Start Event Processing on: HJ_Yoshi_v2_90min_3of20_6.raw with scan filter: FTMS + p NSI Full ms [300,00-1700,00]
03/20/2014 07:37 PM	(3):SEQUEST:	Total search time was 3 min 59 s.
03/20/2014 07:36 PM	(4):Percolator:	Performing percolator for SEQUEST (3) took 4 min 8 s.
03/20/2014 07:36 PM	(3):SEQUEST:	Search completed
03/20/2014 07:36 PM	(3):SEQUEST:	10208 protein(s) + 9870 decoy proteins scored and inserted into result file in 18.2 s.
03/20/2014 07:36 PM	(3):SEQUEST:	10208 protein(s) scored
03/20/2014 07:36 PM	(3):SEQUEST:	Search result finalization started.
03/20/2014 07:36 PM	(4):Percolator:	Start reading Percolator results
03/20/2014 07:36 PM	(4):Percolator:	PSMId	score	q-value	posterior_error_prob	peptide	proteinIds
03/20/2014 07:36 PM	(4):Percolator:	Processing took 28.39 cpu seconds or 29 seconds wall time
03/20/2014 07:36 PM	(4):Percolator:	Calibrating statistics - calculating Posterior error probabilities (PEPs)
03/20/2014 07:36 PM	(4):Percolator:	New pi_0 estimate on merged list gives 1459 peptides over q=0.0100
03/20/2014 07:36 PM	(4):Percolator:	Calibrating statistics - calculating q values
03/20/2014 07:36 PM	(4):Percolator:	Selecting pi_0=0.8609
03/20/2014 07:36 PM	(4):Percolator:	Tossing out "redundant" PSMs keeping only the best scoring PSM for each unique peptide.
03/20/2014 07:36 PM	(4):Percolator:	Merging results from 3 datasets
03/20/2014 07:36 PM	(4):Percolator:	Found 2380 target PSMs scoring over 1.0000% FDR level on testset
03/20/2014 07:36 PM	(4):Percolator:	0.2935	0.0029	0.3143	0.0396	0.0162	-0.0004	70.8375	-0.0689	-125.505	-0.121	0.0906	0	-0.7413	0.3262	1.6409	2.1193	0.6571	-0.271	0	-0.5941	0.0265	-0.0398	0.0127	-0.4341	0.1986	0.2328	0.1242	0.8447	-0.0009	-19.5783	0.0038	-3.3202	-0.0003	-2.634
03/20/2014 07:36 PM	(4):Percolator:	0.186	0.4916	0.1008	1.709	0.3934	-0.2544	0.681	-0.3688	-0.7576	-0.3727	0.4736	0	-0.3596	0.1513	0.3851	0.17	0.0133	-0.2101	0	-0.2814	0.3082	-0.651	0.2344	-0.9092	0.4374	0.3769	0.2608	0.0709	-0.1338	-1.1081	0.3999	-0.1362	-0.029	-4.2341
03/20/2014 07:36 PM	(4):Percolator:	XCorr	SpScore	Delta Cn From Second PSM	Binomial Score	Isolation Interference [%]	MH+ [Da]	Delta Mass [Da]	Delta Mass [ppm]	Absolute Delta Mass [Da]	Absolute Delta Mass [ppm]	Peptide Length	Is z=1	Is z=2	Is z=3	Is z=4	Is z=5	Is z>5	# Missed Cleavages	Log Peptides Matched	Log Total Intensity	Fraction Matched Intensity [%]	Fragment Coverage Series A, B, C [%]	Fragment Coverage Series X, Y, Z [%]	Log Matched Fragment Series Intensities A, B, C	Log Matched Fragment Series Intensities X, Y, Z	Longest Sequence Series A, B, C	Longest Sequence Series X, Y, Z	IQR Fragment Delta Mass [Da]	IQR Fragment Delta Mass [ppm]	Mean Fragment Delta Mass [Da]	Mean Fragment Delta Mass [ppm]	Mean Absolute Fragment Delta Mass [Da]	Mean Absolute Fragment Delta Mass [ppm]	m0
03/20/2014 07:36 PM	(4):Percolator:	# first line contains normalized weights, second line the raw weights
03/20/2014 07:36 PM	(4):Percolator:	Obtained weights (only showing weights of first cross validation set)
[truncated: 1,162 more rows]
